# Supplementary material for: Unligated Okazaki Fragments Induce PCNA Ubiquitination and a Requirement for Rad59-Dependent Replication Fork Progression
Source: PLoS One. 2013 Jun 18;8(6):e66379. doi: 10.1371/journal.pone.0066379 (PMC3688925; doi:10.1371/journal.pone.0066379)
Supplement: Table S2 — Complete profiles of indicated query genes. Genetic interactions involving the pol32Δ, rad27Δ, and rad6Δ mutants were obtained from published studies [56]. Genetic interactions involving all other deletion mutants and temperature-sensitive mutants were obtained from the most recent SGA dataset (C. Boone, unpublished data, 2 January 2012). Both of these sources use SGA technology to compare query mutants to a collection of 4000 deletion mutants. PH designates alleles that came from Phil Hieter [63], [64]. All genetic interactions were scored as described [31]. (XLSX) [file pone.0066379.s009.xlsx]

## Sheet: completeQueryScreens_SGA_scored
Query systematic name	Query standard name	Array systematic name	Array standard name	Epsilon score	p-value
YDL164C	CDC9-1	YAL002W	VPS8	-0.0303	0.308
YDL164C	CDC9-1	YAL004W	YAL004W	-0.0221	0.159
YDL164C	CDC9-1	YAL005C	SSA1	-0.0536	7.61e-08
YDL164C	CDC9-1	YAL007C	ERP2	-0.0432	0.0577
YDL164C	CDC9-1	YAL008W	FUN14	-0.009	0.449
YDL164C	CDC9-1	YAL010C	MDM10	-0.0397	0.165
YDL164C	CDC9-1	YAL011W	SWC3	0.0226	0.27
YDL164C	CDC9-1	YAL014C	SYN8	0.0141	0.267
YDL164C	CDC9-1	YAL015C	NTG1	-0.0075	0.401
YDL164C	CDC9-1	YAL017W	PSK1	0.0317	0.251
YDL164C	CDC9-1	YAL018C	YAL018C	0.0021	0.469
YDL164C	CDC9-1	YAL019W	FUN30	-0.0173	0.39
YDL164C	CDC9-1	YAL020C	ATS1	-0.0373	0.166
YDL164C	CDC9-1	YAL022C	FUN26	0.0083	0.316
YDL164C	CDC9-1	YAL023C	PMT2	-0.0421	0.0981
YDL164C	CDC9-1	YAL027W	SAW1	0.0179	0.253
YDL164C	CDC9-1	YAL028W	FRT2	-0.0159	0.365
YDL164C	CDC9-1	YAL029C	MYO4	-0.0098	0.244
YDL164C	CDC9-1	YAL030W	SNC1	0.0227	0.172
YDL164C	CDC9-1	YAL031C	GIP4	-0.0055	0.386
YDL164C	CDC9-1	YAL034C	FUN19	-0.0244	0.33
YDL164C	CDC9-1	YAL036C	RBG1	-0.0327	0.0448
YDL164C	CDC9-1	YAL037W	YAL037W	-0.0062	0.441
YDL164C	CDC9-1	YAL040C	CLN3	-0.0017	0.487
YDL164C	CDC9-1	YAL042W	ERV46	-0.0068	0.378
YDL164C	CDC9-1	YAL043C-A	YAL043C-A	0.0015	0.48
YDL164C	CDC9-1	YAL045C	YAL045C	0.0124	0.375
YDL164C	CDC9-1	YAL046C	AIM1	-0.0144	0.0465
YDL164C	CDC9-1	YAL048C	GEM1	-0.018	0.184
YDL164C	CDC9-1	YAL049C	AIM2	-0.0511	9.27e-05
YDL164C	CDC9-1	YAL051W	OAF1	-0.0042	0.463
YDL164C	CDC9-1	YAL053W	FLC2	-0.0044	0.462
YDL164C	CDC9-1	YAL054C	ACS1	0.094	0.000368
YDL164C	CDC9-1	YAL055W	PEX22	0.0768	2.76e-05
YDL164C	CDC9-1	YAL056W	GPB2	-0.0099	1.67e-09
YDL164C	CDC9-1	YAL058C-A	YAL058C-A	-0.0115	0.395
YDL164C	CDC9-1	YAL058W	CNE1	0.0008	0.486
YDL164C	CDC9-1	YAL059W	ECM1	-0.0065	0.453
YDL164C	CDC9-1	YAL060W	BDH1	0.0031	0.475
YDL164C	CDC9-1	YAL061W	BDH2	-0.0238	0.295
YDL164C	CDC9-1	YAL062W	GDH3	0.036	0.000232
YDL164C	CDC9-1	YAL064C-A	TDA8	-0.0154	0.346
YDL164C	CDC9-1	YAL065C	YAL065C	0.0162	0.326
YDL164C	CDC9-1	YAL066W	YAL066W	-0.0108	0.41
YDL164C	CDC9-1	YAL067C	SEO1	-0.0038	0.406
YDL164C	CDC9-1	YAL068C	PAU8	-0.0216	0.345
YDL164C	CDC9-1	YAR002C-A	ERP1	0.0069	0.393
YDL164C	CDC9-1	YAR002W	NUP60	0.2052	1.67e-44
YDL164C	CDC9-1	YAR003W	SWD1	0.0042	0.394
YDL164C	CDC9-1	YAR014C	BUD14	0.0114	0.383
YDL164C	CDC9-1	YAR015W	ADE1	-0.0243	0.135
YDL164C	CDC9-1	YAR018C	KIN3	0.0375	0.231
YDL164C	CDC9-1	YAR020C	PAU7	-0.0278	0.295
YDL164C	CDC9-1	YAR023C	YAR023C	0.0004	0.497
YDL164C	CDC9-1	YAR027W	UIP3	-0.138	0.00268
YDL164C	CDC9-1	YAR028W	YAR028W	-0.0087	0.439
YDL164C	CDC9-1	YAR029W	YAR029W	-0.1401	0.0809
YDL164C	CDC9-1	YAR030C	YAR030C	-0.0137	0.377
YDL164C	CDC9-1	YAR031W	PRM9	0.0099	0.393
YDL164C	CDC9-1	YAR035W	YAT1	-0.0263	0.213
YDL164C	CDC9-1	YAR037W	YAR037W	0.0044	0.437
YDL164C	CDC9-1	YAR040C	YAR040C	-0.0184	0.31
YDL164C	CDC9-1	YAR042W	SWH1	-0.0372	0.223
YDL164C	CDC9-1	YAR043C	YAR043C	-0.0229	0.282
YDL164C	CDC9-1	YAR044W	YAR044W	0.0113	0.413
YDL164C	CDC9-1	YAR047C	YAR047C	0.0079	0.46
YDL164C	CDC9-1	YAR050W	FLO1	0.0253	0.318
YDL164C	CDC9-1	YBL001C	ECM15	0.0262	0.331
YDL164C	CDC9-1	YBL003C	HTA2	0.0638	0.0819
YDL164C	CDC9-1	YBL005W	PDR3	-0.0192	0.308
YDL164C	CDC9-1	YBL007C	SLA1	-0.0058	0.448
YDL164C	CDC9-1	YBL008W	HIR1	0.0604	0.128
YDL164C	CDC9-1	YBL009W	ALK2	-0.0661	0.074
YDL164C	CDC9-1	YBL010C	YBL010C	-0.0157	0.414
YDL164C	CDC9-1	YBL011W	SCT1	-0.0569	0.136
YDL164C	CDC9-1	YBL013W	FMT1	0.0565	0.0692
YDL164C	CDC9-1	YBL015W	ACH1	-0.017	0.38
YDL164C	CDC9-1	YBL017C	PEP1	0.0244	0.236
YDL164C	CDC9-1	YBL019W	APN2	-0.0046	0.473
YDL164C	CDC9-1	YBL021C	HAP3	-0.0237	0.153
YDL164C	CDC9-1	YBL024W	NCL1	-0.0483	2.73e-05
YDL164C	CDC9-1	YBL027W	RPL19B	-0.0095	0.471
YDL164C	CDC9-1	YBL028C	YBL028C	-0.0472	0.088
YDL164C	CDC9-1	YBL029W	YBL029W	-0.0116	0.342
YDL164C	CDC9-1	YBL031W	SHE1	0.0274	0.323
YDL164C	CDC9-1	YBL032W	HEK2	0.043	0.00296
YDL164C	CDC9-1	YBL036C	YBL036C	0.0398	0.223
YDL164C	CDC9-1	YBL037W	APL3	-0.0289	0.25
YDL164C	CDC9-1	YBL039C	URA7	0.009	0.406
YDL164C	CDC9-1	YBL042C	FUI1	-0.0033	0.465
YDL164C	CDC9-1	YBL043W	ECM13	-0.0067	0.326
YDL164C	CDC9-1	YBL046W	PSY4	-0.0001	0.499
YDL164C	CDC9-1	YBL047C	EDE1	-0.0185	0.268
YDL164C	CDC9-1	YBL048W	YBL048W	0.0068	0.433
YDL164C	CDC9-1	YBL049W	MOH1	-0.0063	0.421
YDL164C	CDC9-1	YBL051C	PIN4	-0.1417	0.000245
YDL164C	CDC9-1	YBL052C	SAS3	0.017	0.326
YDL164C	CDC9-1	YBL053W	YBL053W	-0.0313	0.3
YDL164C	CDC9-1	YBL054W	TOD6	-0.0069	0.456
YDL164C	CDC9-1	YBL055C	YBL055C	-0.0033	0.458
YDL164C	CDC9-1	YBL056W	PTC3	0.0163	0.128
YDL164C	CDC9-1	YBL057C	PTH2	0.0069	0.435
YDL164C	CDC9-1	YBL059W	YBL059W	-0.0362	0.158
YDL164C	CDC9-1	YBL060W	YEL1	0.0099	0.287
YDL164C	CDC9-1	YBL061C	SKT5	0.0103	0.431
YDL164C	CDC9-1	YBL062W	YBL062W	-0.0115	0.359
YDL164C	CDC9-1	YBL063W	KIP1	0.0146	0.368
YDL164C	CDC9-1	YBL064C	PRX1	0.0297	0.281
YDL164C	CDC9-1	YBL065W	YBL065W	-0.0413	0.326
YDL164C	CDC9-1	YBL066C	SEF1	0.0151	0.00892
YDL164C	CDC9-1	YBL067C	UBP13	0.0055	0.462
YDL164C	CDC9-1	YBL068W	PRS4	0.0029	0.468
YDL164C	CDC9-1	YBL069W	AST1	-0.0051	0.44
YDL164C	CDC9-1	YBL070C	YBL070C	-0.0235	0.169
YDL164C	CDC9-1	YBL071C	YBL071C	-0.0622	0.0467
YDL164C	CDC9-1	YBL072C	RPS8A	-0.0374	0.339
YDL164C	CDC9-1	YBL075C	SSA3	0.0094	0.187
YDL164C	CDC9-1	YBL078C	ATG8	-0.0093	0.27
YDL164C	CDC9-1	YBL081W	YBL081W	0.0016	0.479
YDL164C	CDC9-1	YBL082C	ALG3	-0.0031	0.464
YDL164C	CDC9-1	YBL083C	YBL083C	0.0004	0.496
YDL164C	CDC9-1	YBL085W	BOI1	-0.0012	0.48
YDL164C	CDC9-1	YBL086C	YBL086C	-0.0182	0.19
YDL164C	CDC9-1	YBL087C	RPL23A	0.0052	0.441
YDL164C	CDC9-1	YBL088C	TEL1	0.016	0.25
YDL164C	CDC9-1	YBL089W	AVT5	-0.0706	0.0764
YDL164C	CDC9-1	YBL091C-A	SCS22	-0.0242	0.321
YDL164C	CDC9-1	YBL091C	MAP2	-0.0043	0.44
YDL164C	CDC9-1	YBL095W	YBL095W	-0.0045	0.465
YDL164C	CDC9-1	YBL096C	YBL096C	-0.0138	0.343
YDL164C	CDC9-1	YBL098W	BNA4	-0.0404	0.0101
YDL164C	CDC9-1	YBL100C	YBL100C	-0.0228	0.0787
YDL164C	CDC9-1	YBL101C	ECM21	0.0136	0.281
YDL164C	CDC9-1	YBL102W	SFT2	-0.023	0.0551
YDL164C	CDC9-1	YBL103C	RTG3	-0.0472	0.392
YDL164C	CDC9-1	YBL104C	SEA4	0.139	0.00145
YDL164C	CDC9-1	YBL106C	SRO77	-0.0271	1.09e-10
YDL164C	CDC9-1	YBL107C	YBL107C	0.0052	0.466
YDL164C	CDC9-1	YBR001C	NTH2	0.0336	0.211
YDL164C	CDC9-1	YBR005W	RCR1	-0.0087	0.246
YDL164C	CDC9-1	YBR006W	UGA2	-0.0829	0.0652
YDL164C	CDC9-1	YBR007C	DSF2	-0.0272	0.24
YDL164C	CDC9-1	YBR008C	FLR1	0.0032	0.483
YDL164C	CDC9-1	YBR009C	HHF1	0.0429	0.269
YDL164C	CDC9-1	YBR010W	HHT1	-0.022	0.357
YDL164C	CDC9-1	YBR012C	YBR012C	0.0104	0.36
YDL164C	CDC9-1	YBR013C	YBR013C	0.0006	0.495
YDL164C	CDC9-1	YBR014C	GRX7	-0.0153	0.334
YDL164C	CDC9-1	YBR015C	MNN2	0.0349	0.275
YDL164C	CDC9-1	YBR016W	YBR016W	0.0237	0.251
YDL164C	CDC9-1	YBR018C	GAL7	0.011	0.376
YDL164C	CDC9-1	YBR019C	GAL10	-0.019	0.344
YDL164C	CDC9-1	YBR020W	GAL1	-0.0043	0.463
YDL164C	CDC9-1	YBR022W	POA1	0.0118	0.395
YDL164C	CDC9-1	YBR023C	CHS3	0.0058	0.443
YDL164C	CDC9-1	YBR024W	SCO2	-0.0161	0.387
YDL164C	CDC9-1	YBR025C	OLA1	0.0297	0.175
YDL164C	CDC9-1	YBR026C	ETR1	0.0203	0.325
YDL164C	CDC9-1	YBR027C	YBR027C	0.017	0.377
YDL164C	CDC9-1	YBR028C	YPK3	-0.0084	0.449
YDL164C	CDC9-1	YBR030W	RKM3	0.0297	4.56e-07
YDL164C	CDC9-1	YBR031W	RPL4A	-0.0194	0.286
YDL164C	CDC9-1	YBR032W	YBR032W	-0.0239	0.199
YDL164C	CDC9-1	YBR033W	EDS1	-0.0304	0.188
YDL164C	CDC9-1	YBR034C	HMT1	-0.0121	0.285
YDL164C	CDC9-1	YBR036C	CSG2	-0.033	0.204
YDL164C	CDC9-1	YBR040W	FIG1	-0.0162	0.231
YDL164C	CDC9-1	YBR041W	FAT1	0.0396	0.000173
YDL164C	CDC9-1	YBR042C	CST26	0.0077	0.404
YDL164C	CDC9-1	YBR043C	QDR3	0.0293	0.265
YDL164C	CDC9-1	YBR044C	TCM62	0.0233	0.273
YDL164C	CDC9-1	YBR045C	GIP1	-0.0033	0.482
YDL164C	CDC9-1	YBR046C	ZTA1	-0.0102	0.397
YDL164C	CDC9-1	YBR047W	FMP23	0.0182	0.159
YDL164C	CDC9-1	YBR048W	RPS11B	0.0145	0.235
YDL164C	CDC9-1	YBR050C	REG2	-0.0189	0.159
YDL164C	CDC9-1	YBR051W	YBR051W	0.0058	0.246
YDL164C	CDC9-1	YBR052C	RFS1	-0.0072	0.414
YDL164C	CDC9-1	YBR053C	YBR053C	0.0232	0.341
YDL164C	CDC9-1	YBR054W	YRO2	-0.0102	0.364
YDL164C	CDC9-1	YBR056W	YBR056W	-0.0209	0.32
YDL164C	CDC9-1	YBR057C	MUM2	0.0325	0.202
YDL164C	CDC9-1	YBR058C	UBP14	0.0317	0.288
YDL164C	CDC9-1	YBR062C	YBR062C	-0.0214	0.266
YDL164C	CDC9-1	YBR063C	YBR063C	0.0053	0.426
YDL164C	CDC9-1	YBR064W	YBR064W	-0.0143	0.397
YDL164C	CDC9-1	YBR065C	ECM2	-0.0056	0.435
YDL164C	CDC9-1	YBR066C	NRG2	0.0012	0.483
YDL164C	CDC9-1	YBR067C	TIP1	0.0025	0.474
YDL164C	CDC9-1	YBR068C	BAP2	-0.0442	0.26
YDL164C	CDC9-1	YBR069C	TAT1	0.0112	0.38
YDL164C	CDC9-1	YBR071W	YBR071W	-0.0185	0.375
YDL164C	CDC9-1	YBR072W	HSP26	-0.0038	0.464
YDL164C	CDC9-1	YBR073W	RDH54	-0.0042	0.392
YDL164C	CDC9-1	YBR074W	YBR074W	-0.0487	0.189
YDL164C	CDC9-1	YBR075W	YBR075W	0.002	0.488
YDL164C	CDC9-1	YBR076W	ECM8	0.0633	0.00268
YDL164C	CDC9-1	YBR078W	ECM33	0.0367	0.169
YDL164C	CDC9-1	YBR082C	UBC4	0.08	0.159
YDL164C	CDC9-1	YBR083W	TEC1	-0.0253	0.178
YDL164C	CDC9-1	YBR084W	MIS1	0.0536	0.226
YDL164C	CDC9-1	YBR085W	AAC3	-0.0037	0.38
YDL164C	CDC9-1	YBR086C	IST2	-0.0313	0.322
YDL164C	CDC9-1	YBR090C	YBR090C	0.0021	0.488
YDL164C	CDC9-1	YBR092C	PHO3	-0.0087	0.43
YDL164C	CDC9-1	YBR094W	PBY1	-0.0135	0.39
YDL164C	CDC9-1	YBR095C	RXT2	0.1651	0.00229
YDL164C	CDC9-1	YBR098W	MMS4	0.0882	0.000135
YDL164C	CDC9-1	YBR099C	YBR099C	-0.0337	0.2
YDL164C	CDC9-1	YBR100W	YBR100W	0.0011	0.491
YDL164C	CDC9-1	YBR103W	SIF2	-0.1145	0.000109
YDL164C	CDC9-1	YBR104W	YMC2	0.0838	0.051
YDL164C	CDC9-1	YBR105C	VID24	0.1902	0.00479
YDL164C	CDC9-1	YBR107C	IML3	0.0164	0.221
YDL164C	CDC9-1	YBR108W	AIM3	-0.0756	1.56e-06
YDL164C	CDC9-1	YBR111C	YSA1	-0.038	0.0194
YDL164C	CDC9-1	YBR114W	RAD16	0.0262	0.158
YDL164C	CDC9-1	YBR116C	YBR116C	0.0279	0.332
YDL164C	CDC9-1	YBR118W	TEF2	0.1292	6.94e-05
YDL164C	CDC9-1	YBR119W	MUD1	0.0217	0.285
YDL164C	CDC9-1	YBR125C	PTC4	0.0713	0.191
YDL164C	CDC9-1	YBR128C	ATG14	0.0278	0.0883
YDL164C	CDC9-1	YBR129C	OPY1	-0.0296	0.211
YDL164C	CDC9-1	YBR130C	SHE3	-0.0159	0.426
YDL164C	CDC9-1	YBR131W	CCZ1	0.0273	0.124
YDL164C	CDC9-1	YBR132C	AGP2	-0.0504	0.32
YDL164C	CDC9-1	YBR134W	YBR134W	0.0044	0.458
YDL164C	CDC9-1	YBR137W	YBR137W	-0.0216	2.29e-19
YDL164C	CDC9-1	YBR138C	YBR138C	0.1089	0.0675
YDL164C	CDC9-1	YBR139W	YBR139W	0.0513	0.192
YDL164C	CDC9-1	YBR141C	YBR141C	-0.0416	0.00179
YDL164C	CDC9-1	YBR145W	ADH5	-0.0291	0.0525
YDL164C	CDC9-1	YBR147W	RTC2	-0.022	0.344
YDL164C	CDC9-1	YBR148W	YSW1	-0.0127	0.417
YDL164C	CDC9-1	YBR149W	ARA1	-0.0254	0.296
YDL164C	CDC9-1	YBR150C	TBS1	0.0142	0.356
YDL164C	CDC9-1	YBR151W	APD1	-0.0124	0.314
YDL164C	CDC9-1	YBR157C	ICS2	-0.0494	0.167
YDL164C	CDC9-1	YBR158W	AMN1	0.0282	0.238
YDL164C	CDC9-1	YBR161W	CSH1	-0.0037	0.448
YDL164C	CDC9-1	YBR162C	TOS1	-0.0108	0.409
YDL164C	CDC9-1	YBR162W-A	YSY6	-0.0137	0.231
YDL164C	CDC9-1	YBR164C	ARL1	-0.0735	0.00807
YDL164C	CDC9-1	YBR165W	UBS1	-0.0136	0.386
YDL164C	CDC9-1	YBR169C	SSE2	0.0216	0.307
YDL164C	CDC9-1	YBR171W	SEC66	0.0487	0.125
YDL164C	CDC9-1	YBR172C	SMY2	0.0024	0.452
YDL164C	CDC9-1	YBR176W	ECM31	-0.0072	0.413
YDL164C	CDC9-1	YBR177C	EHT1	-0.0085	0.377
YDL164C	CDC9-1	YBR178W	YBR178W	0.0175	0.383
YDL164C	CDC9-1	YBR180W	DTR1	-0.0059	0.361
YDL164C	CDC9-1	YBR181C	RPS6B	0.006	0.318
YDL164C	CDC9-1	YBR182C	SMP1	-0.0122	0.305
YDL164C	CDC9-1	YBR183W	YPC1	-0.0291	0.282
YDL164C	CDC9-1	YBR184W	YBR184W	-0.0179	0.292
YDL164C	CDC9-1	YBR185C	MBA1	0.0068	0.387
YDL164C	CDC9-1	YBR186W	PCH2	-0.02	0.298
YDL164C	CDC9-1	YBR187W	GDT1	-0.024	0.29
YDL164C	CDC9-1	YBR188C	NTC20	0.0277	0.332
YDL164C	CDC9-1	YBR194W	AIM4	-0.0055	0.419
YDL164C	CDC9-1	YBR195C	MSI1	0.1098	2.76e-54
YDL164C	CDC9-1	YBR197C	YBR197C	-0.0264	0.224
YDL164C	CDC9-1	YBR199W	KTR4	0.0288	0.0647
YDL164C	CDC9-1	YBR200W	BEM1	0.015	0.445
YDL164C	CDC9-1	YBR201W	DER1	-0.0234	0.33
YDL164C	CDC9-1	YBR203W	COS111	0.0008	0.493
YDL164C	CDC9-1	YBR204C	LDH1	0.022	0.0718
YDL164C	CDC9-1	YBR205W	KTR3	-0.0277	3.74e-25
YDL164C	CDC9-1	YBR206W	YBR206W	0.0237	0.158
YDL164C	CDC9-1	YBR207W	FTH1	0.0068	0.388
YDL164C	CDC9-1	YBR208C	DUR1,2	-0.0198	0.295
YDL164C	CDC9-1	YBR210W	ERV15	0.0207	0.203
YDL164C	CDC9-1	YBR212W	NGR1	0.0082	0.418
YDL164C	CDC9-1	YBR213W	MET8	0.0276	0.363
YDL164C	CDC9-1	YBR214W	SDS24	-0.0075	0.448
YDL164C	CDC9-1	YBR215W	HPC2	-0.311	0.000995
YDL164C	CDC9-1	YBR216C	YBP1	-0.0021	0.458
YDL164C	CDC9-1	YBR217W	ATG12	0.0242	0.299
YDL164C	CDC9-1	YBR218C	PYC2	0.0009	0.495
YDL164C	CDC9-1	YBR219C	YBR219C	0.0326	0.287
YDL164C	CDC9-1	YBR220C	YBR220C	-0.0217	0.338
YDL164C	CDC9-1	YBR221C	PDB1	0.0797	0.216
YDL164C	CDC9-1	YBR222C	PCS60	-0.0076	0.406
YDL164C	CDC9-1	YBR223C	TDP1	0.0389	0.0271
YDL164C	CDC9-1	YBR225W	YBR225W	-0.0213	0.28
YDL164C	CDC9-1	YBR228W	SLX1	-0.0014	0.491
YDL164C	CDC9-1	YBR229C	ROT2	-0.0173	0.354
YDL164C	CDC9-1	YBR231C	SWC5	-0.145	2.69e-05
YDL164C	CDC9-1	YBR233W	PBP2	-0.0379	0.256
YDL164C	CDC9-1	YBR239C	ERT1	-0.017	0.33
YDL164C	CDC9-1	YBR241C	YBR241C	-0.023	0.141
YDL164C	CDC9-1	YBR245C	ISW1	-0.0307	0.035
YDL164C	CDC9-1	YBR246W	RRT2	-0.0345	0.0626
YDL164C	CDC9-1	YBR249C	ARO4	-0.0128	0.237
YDL164C	CDC9-1	YBR250W	SPO23	-0.0092	0.431
YDL164C	CDC9-1	YBR255W	MTC4	-0.0679	0.0162
YDL164C	CDC9-1	YBR258C	SHG1	-0.0577	0.212
YDL164C	CDC9-1	YBR259W	YBR259W	-0.0255	0.0824
YDL164C	CDC9-1	YBR261C	TAE1	-0.02	0.0484
YDL164C	CDC9-1	YBR262C	AIM5	-0.0317	9.35e-05
YDL164C	CDC9-1	YBR269C	FMP21	-0.0048	0.457
YDL164C	CDC9-1	YBR271W	YBR271W	-0.0042	0.466
YDL164C	CDC9-1	YBR272C	HSM3	-0.0185	0.345
YDL164C	CDC9-1	YBR273C	UBX7	-0.0066	0.396
YDL164C	CDC9-1	YBR274W	CHK1	-0.1592	0.231
YDL164C	CDC9-1	YBR276C	PPS1	-0.0152	0.315
YDL164C	CDC9-1	YBR277C	YBR277C	-0.0076	0.312
YDL164C	CDC9-1	YBR278W	DPB3	-0.0197	0.322
YDL164C	CDC9-1	YBR280C	SAF1	-0.0131	0.279
YDL164C	CDC9-1	YBR281C	DUG2	-0.0013	0.49
YDL164C	CDC9-1	YBR283C	SSH1	-0.0374	0.262
YDL164C	CDC9-1	YBR284W	YBR284W	-0.0271	0.0212
YDL164C	CDC9-1	YBR286W	APE3	-0.045	0.132
YDL164C	CDC9-1	YBR290W	BSD2	-0.0172	0.195
YDL164C	CDC9-1	YBR295W	PCA1	-0.0217	0.231
YDL164C	CDC9-1	YBR296C	PHO89	-0.0007	0.494
YDL164C	CDC9-1	YBR297W	MAL33	-0.0033	0.469
YDL164C	CDC9-1	YBR299W	MAL32	-0.0253	0.147
YDL164C	CDC9-1	YBR300C	YBR300C	-0.0429	0.00857
YDL164C	CDC9-1	YBR301W	DAN3	-0.0079	1.86e-15
YDL164C	CDC9-1	YCL001W-A	YCL001W-A	-0.0143	0.336
YDL164C	CDC9-1	YCL001W	RER1	-0.0101	0.381
YDL164C	CDC9-1	YCL002C	YCL002C	-0.1358	0.0178
YDL164C	CDC9-1	YCL006C	YCL006C	-0.0319	0.223
YDL164C	CDC9-1	YCL009C	ILV6	-0.0325	0.25
YDL164C	CDC9-1	YCL013W	YCL013W	-0.0261	0.268
YDL164C	CDC9-1	YCL014W	BUD3	-0.0508	0.00339
YDL164C	CDC9-1	YCL022C	YCL022C	-0.0818	0.107
YDL164C	CDC9-1	YCL023C	YCL023C	-0.0898	0.0686
YDL164C	CDC9-1	YCL024W	KCC4	-0.0014	0.477
YDL164C	CDC9-1	YCL026C-A	FRM2	-0.0239	0.134
YDL164C	CDC9-1	YCL027W	FUS1	-0.0105	0.315
YDL164C	CDC9-1	YCL028W	RNQ1	-0.0591	0.029
YDL164C	CDC9-1	YCL034W	LSB5	-0.0029	0.457
YDL164C	CDC9-1	YCL036W	GFD2	-0.0946	0.00117
YDL164C	CDC9-1	YCL039W	GID7	-0.0293	0.0436
YDL164C	CDC9-1	YCL040W	GLK1	-0.0204	0.336
YDL164C	CDC9-1	YCL047C	POF1	-0.0057	0.439
YDL164C	CDC9-1	YCL049C	YCL049C	-0.0062	0.453
YDL164C	CDC9-1	YCL056C	PEX34	-0.042	6.98e-20
YDL164C	CDC9-1	YCL076W	YCL076W	-0.0192	0.15
YDL164C	CDC9-1	YCR001W	YCR001W	-0.001	0.486
YDL164C	CDC9-1	YCR007C	YCR007C	-0.0108	0.299
YDL164C	CDC9-1	YCR008W	SAT4	-0.0239	0.0899
YDL164C	CDC9-1	YCR011C	ADP1	-0.0022	0.467
YDL164C	CDC9-1	YCR014C	POL4	-0.0515	0.0193
YDL164C	CDC9-1	YCR015C	YCR015C	-0.0461	0.121
YDL164C	CDC9-1	YCR016W	YCR016W	-0.0218	0.225
YDL164C	CDC9-1	YCR020C	PET18	-0.01	0.365
YDL164C	CDC9-1	YCR024C-A	PMP1	-0.0146	0.36
YDL164C	CDC9-1	YCR025C	YCR025C	-0.0676	0.0482
YDL164C	CDC9-1	YCR026C	NPP1	-0.0197	0.4
YDL164C	CDC9-1	YCR027C	RHB1	-0.0258	0.105
YDL164C	CDC9-1	YCR030C	SYP1	-0.0341	8.49e-15
YDL164C	CDC9-1	YCR031C	RPS14A	-0.0308	0.229
YDL164C	CDC9-1	YCR032W	BPH1	-0.0283	0.217
YDL164C	CDC9-1	YCR033W	SNT1	-0.1058	2.1e-06
YDL164C	CDC9-1	YCR036W	RBK1	-0.0517	0.0704
YDL164C	CDC9-1	YCR045C	RRT12	-0.0114	0.424
YDL164C	CDC9-1	YCR048W	ARE1	-0.0112	0.333
YDL164C	CDC9-1	YCR049C	YCR049C	-0.0232	0.353
YDL164C	CDC9-1	YCR051W	YCR051W	-0.0678	0.0211
YDL164C	CDC9-1	YCR059C	YIH1	-0.0698	0.138
YDL164C	CDC9-1	YCR060W	TAH1	-0.0205	0.091
YDL164C	CDC9-1	YCR062W	YCR062W	-0.0056	0.463
YDL164C	CDC9-1	YCR065W	HCM1	-0.055	0.0779
YDL164C	CDC9-1	YCR067C	SED4	-0.0415	1.41e-06
YDL164C	CDC9-1	YCR068W	ATG15	-0.0141	0.267
YDL164C	CDC9-1	YCR069W	CPR4	-0.0307	0.151
YDL164C	CDC9-1	YCR073C	SSK22	-0.0201	0.366
YDL164C	CDC9-1	YCR073W-A	SOL2	-0.0306	0.164
YDL164C	CDC9-1	YCR075C	ERS1	-0.0135	0.393
YDL164C	CDC9-1	YCR085W	YCR085W	-0.0421	0.000209
YDL164C	CDC9-1	YCR086W	CSM1	-0.0519	0.038
YDL164C	CDC9-1	YCR087W	YCR087W	-0.0255	0.2
YDL164C	CDC9-1	YCR088W	ABP1	-0.0153	0.306
YDL164C	CDC9-1	YCR090C	YCR090C	-0.0333	0.285
YDL164C	CDC9-1	YCR091W	KIN82	-0.0163	0.176
YDL164C	CDC9-1	YCR092C	MSH3	-0.0235	0.235
YDL164C	CDC9-1	YCR095C	OCA4	-0.0019	0.477
YDL164C	CDC9-1	YCR098C	GIT1	-0.0119	0.24
YDL164C	CDC9-1	YCR102C	YCR102C	-0.1881	5.83e-32
YDL164C	CDC9-1	YCR102W-A	YCR102W-A	-0.0007	0.493
YDL164C	CDC9-1	YCR106W	RDS1	-0.0197	0.316
YDL164C	CDC9-1	YCR107W	AAD3	-0.0143	0.32
YDL164C	CDC9-1	YDL006W	PTC1	-0.0364	0.28
YDL164C	CDC9-1	YDL011C	YDL011C	-0.0141	0.315
YDL164C	CDC9-1	YDL013W	HEX3	-0.1593	0.052
YDL164C	CDC9-1	YDL024C	DIA3	-0.0201	0.146
YDL164C	CDC9-1	YDL025C	RTK1	-0.0493	0.000214
YDL164C	CDC9-1	YDL026W	YDL026W	-0.0171	0.259
YDL164C	CDC9-1	YDL027C	YDL027C	-0.0063	0.431
YDL164C	CDC9-1	YDL036C	PUS9	-0.0176	0.322
YDL164C	CDC9-1	YDL037C	BSC1	-0.0135	0.0778
YDL164C	CDC9-1	YDL039C	PRM7	-0.089	0.0946
YDL164C	CDC9-1	YDL050C	YDL050C	-0.0215	0.222
YDL164C	CDC9-1	YDL051W	LHP1	-0.0174	0.31
YDL164C	CDC9-1	YDL053C	PBP4	-0.0358	0.0004
YDL164C	CDC9-1	YDL054C	MCH1	-0.0413	0.225
YDL164C	CDC9-1	YDL056W	MBP1	-0.0031	0.479
YDL164C	CDC9-1	YDL059C	RAD59	-0.0939	1.39e-21
YDL164C	CDC9-1	YDL061C	RPS29B	-0.0423	0.039
YDL164C	CDC9-1	YDR001C	NTH1	-0.0197	4.91e-10
YDL164C	CDC9-1	YDR003W	RCR2	0.0255	0.271
YDL164C	CDC9-1	YDR004W	RAD57	-0.0712	0.133
YDL164C	CDC9-1	YDR005C	MAF1	0.0352	0.324
YDL164C	CDC9-1	YDR006C	SOK1	-0.0031	0.465
YDL164C	CDC9-1	YDR007W	TRP1	0.064	0.00741
YDL164C	CDC9-1	YDR009W	GAL3	-0.0323	0.224
YDL164C	CDC9-1	YDR010C	YDR010C	-0.0312	0.0872
YDL164C	CDC9-1	YDR011W	SNQ2	0.0624	0.00603
YDL164C	CDC9-1	YDR014W	RAD61	-0.0102	0.407
YDL164C	CDC9-1	YDR015C	YDR015C	-0.0615	0.152
YDL164C	CDC9-1	YDR018C	YDR018C	0.0328	0.098
YDL164C	CDC9-1	YDR019C	GCV1	-0.0558	0.196
YDL164C	CDC9-1	YDR020C	DAS2	0.0285	0.257
YDL164C	CDC9-1	YDR022C	CIS1	0.0265	0.0101
YDL164C	CDC9-1	YDR024W	YDR024W	-0.0978	0.0139
YDL164C	CDC9-1	YDR026C	NSI1	-0.0429	0.0617
YDL164C	CDC9-1	YDR029W	YDR029W	0.0188	0.269
YDL164C	CDC9-1	YDR030C	RAD28	-0.0119	0.389
YDL164C	CDC9-1	YDR031W	MIC14	-0.0088	0.379
YDL164C	CDC9-1	YDR032C	PST2	-0.0166	0.257
YDL164C	CDC9-1	YDR033W	MRH1	0.0122	0.0674
YDL164C	CDC9-1	YDR035W	ARO3	0.0224	0.292
YDL164C	CDC9-1	YDR036C	EHD3	-0.0296	0.329
YDL164C	CDC9-1	YDR042C	YDR042C	0.071	0.0409
YDL164C	CDC9-1	YDR043C	NRG1	0.0559	0.149
YDL164C	CDC9-1	YDR046C	BAP3	-0.0191	0.321
YDL164C	CDC9-1	YDR049W	VMS1	-0.0334	0.256
YDL164C	CDC9-1	YDR051C	DET1	0.012	0.325
YDL164C	CDC9-1	YDR055W	PST1	-0.0324	9.51e-05
YDL164C	CDC9-1	YDR056C	YDR056C	-0.1029	0.104
YDL164C	CDC9-1	YDR057W	YOS9	0.0336	9.69e-09
YDL164C	CDC9-1	YDR058C	TGL2	0.014	0.425
YDL164C	CDC9-1	YDR059C	UBC5	0.0356	0.282
YDL164C	CDC9-1	YDR061W	YDR061W	0.0065	0.442
YDL164C	CDC9-1	YDR063W	AIM7	-0.0335	0.0961
YDL164C	CDC9-1	YDR066C	RTR2	-0.0007	0.49
YDL164C	CDC9-1	YDR067C	OCA6	0.0219	0.383
YDL164C	CDC9-1	YDR068W	DOS2	-0.0365	0.0591
YDL164C	CDC9-1	YDR070C	FMP16	-0.046	0.218
YDL164C	CDC9-1	YDR071C	PAA1	0.0197	0.374
YDL164C	CDC9-1	YDR072C	IPT1	0.0385	3.6e-11
YDL164C	CDC9-1	YDR074W	TPS2	-0.0425	0.197
YDL164C	CDC9-1	YDR076W	RAD55	-0.0267	0.139
YDL164C	CDC9-1	YDR077W	SED1	-0.0097	0.363
YDL164C	CDC9-1	YDR080W	VPS41	-0.0055	0.47
YDL164C	CDC9-1	YDR083W	RRP8	-0.0483	0.117
YDL164C	CDC9-1	YDR084C	TVP23	-0.0657	0.000955
YDL164C	CDC9-1	YDR085C	AFR1	-0.0326	0.129
YDL164C	CDC9-1	YDR090C	YDR090C	-0.0158	0.36
YDL164C	CDC9-1	YDR092W	UBC13	-0.0587	0.0965
YDL164C	CDC9-1	YDR093W	DNF2	-0.0126	0.341
YDL164C	CDC9-1	YDR099W	BMH2	-0.0379	0.00382
YDL164C	CDC9-1	YDR104C	SPO71	-0.0639	0.0358
YDL164C	CDC9-1	YDR108W	GSG1	-0.0003	0.497
YDL164C	CDC9-1	YDR109C	YDR109C	-0.0026	0.32
YDL164C	CDC9-1	YDR111C	ALT2	-0.0238	0.143
YDL164C	CDC9-1	YDR116C	MRPL1	-0.0608	0.169
YDL164C	CDC9-1	YDR122W	KIN1	-0.0288	0.229
YDL164C	CDC9-1	YDR123C	INO2	-0.0394	0.121
YDL164C	CDC9-1	YDR124W	YDR124W	-0.0054	0.458
YDL164C	CDC9-1	YDR126W	SWF1	-0.0582	0.0512
YDL164C	CDC9-1	YDR130C	FIN1	-0.0241	0.335
YDL164C	CDC9-1	YDR131C	YDR131C	0.0367	0.116
YDL164C	CDC9-1	YDR132C	YDR132C	0.0236	0.257
YDL164C	CDC9-1	YDR133C	YDR133C	0.0635	0.163
YDL164C	CDC9-1	YDR134C	YDR134C	-0.0191	0.363
YDL164C	CDC9-1	YDR135C	YCF1	-0.007	0.428
YDL164C	CDC9-1	YDR139C	RUB1	-0.0374	0.00221
YDL164C	CDC9-1	YDR142C	PEX7	0.0496	0.0848
YDL164C	CDC9-1	YDR143C	SAN1	0.0261	0.254
YDL164C	CDC9-1	YDR144C	MKC7	-0.0007	0.491
YDL164C	CDC9-1	YDR146C	SWI5	-0.0115	0.362
YDL164C	CDC9-1	YDR147W	EKI1	-0.0248	0.231
YDL164C	CDC9-1	YDR148C	KGD2	0.2613	8.11e-28
YDL164C	CDC9-1	YDR149C	YDR149C	0.0049	0.485
YDL164C	CDC9-1	YDR150W	NUM1	-0.0647	0.0511
YDL164C	CDC9-1	YDR151C	CTH1	-0.0014	0.49
YDL164C	CDC9-1	YDR152W	GIR2	0.058	0.12
YDL164C	CDC9-1	YDR153C	ENT5	0.0334	0.0294
YDL164C	CDC9-1	YDR154C	YDR154C	-0.0308	0.241
YDL164C	CDC9-1	YDR155C	CPR1	-0.0606	0.000863
YDL164C	CDC9-1	YDR156W	RPA14	-0.3395	9.72e-08
YDL164C	CDC9-1	YDR157W	YDR157W	0.0426	0.000771
YDL164C	CDC9-1	YDR158W	HOM2	-0.0421	0.305
YDL164C	CDC9-1	YDR159W	SAC3	0.0925	0.128
YDL164C	CDC9-1	YDR162C	NBP2	0.0859	0.082
YDL164C	CDC9-1	YDR163W	CWC15	0.0259	0.364
YDL164C	CDC9-1	YDR165W	TRM82	0.0446	0.256
YDL164C	CDC9-1	YDR169C	STB3	-0.0011	0.494
YDL164C	CDC9-1	YDR171W	HSP42	0.032	0.159
YDL164C	CDC9-1	YDR178W	SDH4	0.0479	0.175
YDL164C	CDC9-1	YDR179C	CSN9	0.0479	0.00155
YDL164C	CDC9-1	YDR181C	SAS4	-0.0362	0.283
YDL164C	CDC9-1	YDR183W	PLP1	-0.035	0.0531
YDL164C	CDC9-1	YDR184C	ATC1	-0.0402	0.183
YDL164C	CDC9-1	YDR185C	UPS3	-0.0288	0.271
YDL164C	CDC9-1	YDR191W	HST4	-0.0041	0.344
YDL164C	CDC9-1	YDR192C	NUP42	-0.038	0.039
YDL164C	CDC9-1	YDR193W	YDR193W	-0.0376	0.286
YDL164C	CDC9-1	YDR198C	RKM2	-0.0103	0.00435
YDL164C	CDC9-1	YDR203W	YDR203W	-0.0159	0.361
YDL164C	CDC9-1	YDR205W	MSC2	-0.0116	0.288
YDL164C	CDC9-1	YDR209C	YDR209C	-0.0228	0.292
YDL164C	CDC9-1	YDR210W	YDR210W	-0.0011	0.484
YDL164C	CDC9-1	YDR213W	UPC2	-0.0237	0.231
YDL164C	CDC9-1	YDR217C	RAD9	-0.1015	0.0981
YDL164C	CDC9-1	YDR219C	MFB1	-0.0217	0.26
YDL164C	CDC9-1	YDR229W	IVY1	-0.0104	0.419
YDL164C	CDC9-1	YDR239C	YDR239C	-0.0491	0.0367
YDL164C	CDC9-1	YDR242W	AMD2	0	0.5
YDL164C	CDC9-1	YDR252W	BTT1	-0.0065	0.462
YDL164C	CDC9-1	YDR253C	MET32	-0.0344	0.00211
YDL164C	CDC9-1	YDR256C	CTA1	-0.0342	0.107
YDL164C	CDC9-1	YDR259C	YAP6	-0.0085	0.349
YDL164C	CDC9-1	YDR261C	EXG2	-0.0222	0.3
YDL164C	CDC9-1	YDR262W	YDR262W	-0.0317	0.112
YDL164C	CDC9-1	YDR263C	DIN7	0.0409	0.165
YDL164C	CDC9-1	YDR265W	PEX10	0.1012	0.0381
YDL164C	CDC9-1	YDR266C	YDR266C	0.0079	0.424
YDL164C	CDC9-1	YDR269C	YDR269C	-0.0229	0.292
YDL164C	CDC9-1	YDR270W	CCC2	-0.0146	0.361
YDL164C	CDC9-1	YDR271C	YDR271C	0.051	0.00631
YDL164C	CDC9-1	YDR272W	GLO2	-0.034	0.184
YDL164C	CDC9-1	YDR273W	DON1	0.0248	0.182
YDL164C	CDC9-1	YDR274C	YDR274C	-0.1451	0.000308
YDL164C	CDC9-1	YDR275W	BSC2	0.0301	0.193
YDL164C	CDC9-1	YDR276C	PMP3	0.0945	0.000768
YDL164C	CDC9-1	YDR277C	MTH1	-0.0373	0.206
YDL164C	CDC9-1	YDR278C	YDR278C	-0.0304	0.295
YDL164C	CDC9-1	YDR279W	RNH202	-0.0198	0.277
YDL164C	CDC9-1	YDR281C	PHM6	-0.0205	0.402
YDL164C	CDC9-1	YDR282C	YDR282C	0.043	0.204
YDL164C	CDC9-1	YDR284C	DPP1	-0.01	0.42
YDL164C	CDC9-1	YDR285W	ZIP1	0.0386	0.142
YDL164C	CDC9-1	YDR286C	YDR286C	0.0552	0.00135
YDL164C	CDC9-1	YDR287W	INM2	-0.0281	0.257
YDL164C	CDC9-1	YDR289C	RTT103	-0.0394	0.228
YDL164C	CDC9-1	YDR290W	YDR290W	-0.1342	0.0341
YDL164C	CDC9-1	YDR291W	HRQ1	-0.0485	0.0673
YDL164C	CDC9-1	YDR294C	DPL1	0.0551	0.206
YDL164C	CDC9-1	YDR297W	SUR2	-0.0176	0.392
YDL164C	CDC9-1	YDR306C	YDR306C	-0.0676	0.0281
YDL164C	CDC9-1	YDR307W	YDR307W	-0.0242	0.269
YDL164C	CDC9-1	YDR309C	GIC2	-0.001	0.49
YDL164C	CDC9-1	YDR310C	SUM1	-0.001	0.491
YDL164C	CDC9-1	YDR312W	SSF2	-0.0378	0.336
YDL164C	CDC9-1	YDR313C	PIB1	-0.0268	0.151
YDL164C	CDC9-1	YDR314C	RAD34	-0.035	0.248
YDL164C	CDC9-1	YDR316W	OMS1	-0.0658	0.0794
YDL164C	CDC9-1	YDR319C	YDR319C	-0.0113	0.363
YDL164C	CDC9-1	YDR321W	ASP1	-0.0515	0.119
YDL164C	CDC9-1	YDR326C	YSP2	0.0102	0.41
YDL164C	CDC9-1	YDR330W	UBX5	-0.009	0.299
YDL164C	CDC9-1	YDR333C	YDR333C	-0.0032	0.464
YDL164C	CDC9-1	YDR334W	SWR1	-0.0643	0.00973
YDL164C	CDC9-1	YDR336W	YDR336W	-0.0331	0.228
YDL164C	CDC9-1	YDR340W	YDR340W	-0.0158	0.382
YDL164C	CDC9-1	YDR346C	SVF1	-0.0083	0.401
YDL164C	CDC9-1	YDR349C	YPS7	-0.0185	0.309
YDL164C	CDC9-1	YDR357C	CNL1	-0.0197	0.232
YDL164C	CDC9-1	YDR359C	VID21	-0.129	0.000117
YDL164C	CDC9-1	YDR363W	ESC2	-0.037	0.166
YDL164C	CDC9-1	YDR370C	YDR370C	-0.0081	0.411
YDL164C	CDC9-1	YDR372C	VPS74	-0.0098	0.415
YDL164C	CDC9-1	YDR382W	RPP2B	-0.0413	0.296
YDL164C	CDC9-1	YDR383C	NKP1	-0.024	0.142
YDL164C	CDC9-1	YDR384C	ATO3	-0.0119	0.424
YDL164C	CDC9-1	YDR388W	RVS167	-0.038	0.346
YDL164C	CDC9-1	YDR389W	SAC7	-0.0758	0.0568
YDL164C	CDC9-1	YDR391C	YDR391C	0.0634	0.158
YDL164C	CDC9-1	YDR392W	SPT3	-0.0541	0.163
YDL164C	CDC9-1	YDR393W	SHE9	0.139	0.00124
YDL164C	CDC9-1	YDR395W	SXM1	-0.1174	0.0452
YDL164C	CDC9-1	YDR399W	HPT1	0.0516	4.4e-05
YDL164C	CDC9-1	YDR400W	URH1	-0.0179	0.324
YDL164C	CDC9-1	YDR401W	YDR401W	0.0053	0.408
YDL164C	CDC9-1	YDR402C	DIT2	0.0279	0.226
YDL164C	CDC9-1	YDR403W	DIT1	0.0351	0.249
YDL164C	CDC9-1	YDR406W	PDR15	-0.0839	0.00717
YDL164C	CDC9-1	YDR408C	ADE8	0.0239	0.36
YDL164C	CDC9-1	YDR409W	SIZ1	0.0513	0.265
YDL164C	CDC9-1	YDR411C	DFM1	-0.009	0.329
YDL164C	CDC9-1	YDR414C	ERD1	0.1479	0.000169
YDL164C	CDC9-1	YDR415C	YDR415C	-0.0359	0.287
YDL164C	CDC9-1	YDR419W	RAD30	-0.0174	0.391
YDL164C	CDC9-1	YDR420W	HKR1	-0.0587	0.0229
YDL164C	CDC9-1	YDR421W	ARO80	0.012	0.37
YDL164C	CDC9-1	YDR422C	SIP1	-0.0054	0.471
YDL164C	CDC9-1	YDR423C	CAD1	0.035	0.286
YDL164C	CDC9-1	YDR424C	DYN2	-0.0042	0.477
YDL164C	CDC9-1	YDR425W	SNX41	-0.0286	0.224
YDL164C	CDC9-1	YDR426C	YDR426C	-0.0356	0.0828
YDL164C	CDC9-1	YDR428C	BNA7	-0.0122	0.394
YDL164C	CDC9-1	YDR430C	CYM1	-0.0013	0.477
YDL164C	CDC9-1	YDR431W	YDR431W	-0.0765	0.0489
YDL164C	CDC9-1	YDR435C	PPM1	0.0295	0.305
YDL164C	CDC9-1	YDR436W	PPZ2	-0.0055	0.469
YDL164C	CDC9-1	YDR438W	THI74	-0.0031	0.479
YDL164C	CDC9-1	YDR440W	DOT1	-0.0298	0.251
YDL164C	CDC9-1	YDR441C	APT2	-0.0024	0.473
YDL164C	CDC9-1	YDR444W	YDR444W	-0.0362	0.163
YDL164C	CDC9-1	YDR445C	YDR445C	-0.0189	0.277
YDL164C	CDC9-1	YDR446W	ECM11	0.0177	0.182
YDL164C	CDC9-1	YDR447C	RPS17B	0.1031	0.00229
YDL164C	CDC9-1	YDR451C	YHP1	0.0121	0.359
YDL164C	CDC9-1	YDR452W	PPN1	-0.0241	0.247
YDL164C	CDC9-1	YDR453C	TSA2	0.0141	0.217
YDL164C	CDC9-1	YDR455C	YDR455C	-0.0516	0.00275
YDL164C	CDC9-1	YDR458C	HEH2	-0.0055	0.466
YDL164C	CDC9-1	YDR459C	PFA5	0.016	0.317
YDL164C	CDC9-1	YDR463W	STP1	0.0234	0.275
YDL164C	CDC9-1	YDR465C	RMT2	0.0038	0.423
YDL164C	CDC9-1	YDR466W	PKH3	0.0307	0.108
YDL164C	CDC9-1	YDR467C	YDR467C	0.0014	0.484
YDL164C	CDC9-1	YDR469W	SDC1	-0.0317	0.135
YDL164C	CDC9-1	YDR471W	RPL27B	-0.0016	0.462
YDL164C	CDC9-1	YDR474C	YDR474C	-0.0099	0.404
YDL164C	CDC9-1	YDR475C	JIP4	0.0282	0.272
YDL164C	CDC9-1	YDR476C	YDR476C	-0.0408	0.123
YDL164C	CDC9-1	YDR479C	PEX29	-0.0174	0.201
YDL164C	CDC9-1	YDR480W	DIG2	0.0433	0.181
YDL164C	CDC9-1	YDR481C	PHO8	0.0049	0.436
YDL164C	CDC9-1	YDR482C	CWC21	0.0086	0.372
YDL164C	CDC9-1	YDR485C	VPS72	-0.0392	0.244
YDL164C	CDC9-1	YDR486C	VPS60	-0.0083	0.409
YDL164C	CDC9-1	YDR488C	PAC11	-0.0088	0.402
YDL164C	CDC9-1	YDR490C	PKH1	0.0419	0.162
YDL164C	CDC9-1	YDR491C	YDR491C	0.0192	0.282
YDL164C	CDC9-1	YDR492W	IZH1	-0.0143	0.378
YDL164C	CDC9-1	YDR493W	MZM1	-0.0947	0.0912
YDL164C	CDC9-1	YDR494W	RSM28	-0.0759	0.00829
YDL164C	CDC9-1	YDR496C	PUF6	-0.0161	0.338
YDL164C	CDC9-1	YDR497C	ITR1	-0.0454	0.239
YDL164C	CDC9-1	YDR501W	PLM2	0.0163	0.329
YDL164C	CDC9-1	YDR502C	SAM2	0.0199	0.365
YDL164C	CDC9-1	YDR503C	LPP1	0.0279	0.257
YDL164C	CDC9-1	YDR504C	SPG3	0.0296	0.00215
YDL164C	CDC9-1	YDR505C	PSP1	0.0509	0.238
YDL164C	CDC9-1	YDR506C	GMC1	-0.0405	0.178
YDL164C	CDC9-1	YDR508C	GNP1	0.0252	0.00223
YDL164C	CDC9-1	YDR509W	YDR509W	0.0149	0.325
YDL164C	CDC9-1	YDR511W	ACN9	0.0042	0.469
YDL164C	CDC9-1	YDR512C	EMI1	-0.0681	0.113
YDL164C	CDC9-1	YDR513W	GRX2	0.0001	0.499
YDL164C	CDC9-1	YDR514C	YDR514C	0.0237	0.333
YDL164C	CDC9-1	YDR515W	SLF1	0.0244	0.265
YDL164C	CDC9-1	YDR516C	EMI2	0.0344	0.185
YDL164C	CDC9-1	YDR517W	GRH1	0.0033	0.46
YDL164C	CDC9-1	YDR519W	FPR2	-0.0267	0.278
YDL164C	CDC9-1	YDR520C	URC2	0.0871	0.0567
YDL164C	CDC9-1	YDR522C	SPS2	-0.0597	0.00169
YDL164C	CDC9-1	YDR524C	AGE1	0.0085	0.396
YDL164C	CDC9-1	YDR525W-A	SNA2	-0.0039	0.44
YDL164C	CDC9-1	YDR525W	YDR525W	0.0464	0.197
YDL164C	CDC9-1	YDR528W	HLR1	0.0102	0.419
YDL164C	CDC9-1	YDR530C	APA2	0.072	0.0726
YDL164C	CDC9-1	YDR532C	KRE28	-0.1573	4.68e-05
YDL164C	CDC9-1	YDR533C	HSP31	0.0195	0.363
YDL164C	CDC9-1	YDR534C	FIT1	0.0243	0.365
YDL164C	CDC9-1	YDR535C	YDR535C	-0.0141	0.417
YDL164C	CDC9-1	YDR536W	STL1	-0.0741	4.9e-06
YDL164C	CDC9-1	YDR537C	YDR537C	0.072	0.152
YDL164C	CDC9-1	YDR538W	PAD1	0.0088	0.394
YDL164C	CDC9-1	YDR539W	FDC1	0.0042	0.48
YDL164C	CDC9-1	YDR540C	IRC4	0.0054	0.326
YDL164C	CDC9-1	YDR541C	YDR541C	0.0198	0.411
YDL164C	CDC9-1	YER042W	MXR1	0.0115	0.421
YDL164C	CDC9-1	YER044C-A	MEI4	-0.022	0.397
YDL164C	CDC9-1	YER045C	ACA1	0.0194	0.258
YDL164C	CDC9-1	YER046W-A	YER046W-A	0.017	0.352
YDL164C	CDC9-1	YER046W	SPO73	-0.0022	0.482
YDL164C	CDC9-1	YER047C	SAP1	-0.0241	0.284
YDL164C	CDC9-1	YER048C	CAJ1	-0.0353	0.00354
YDL164C	CDC9-1	YER049W	TPA1	-0.0393	0.104
YDL164C	CDC9-1	YER051W	JHD1	-0.0521	0.0155
YDL164C	CDC9-1	YER052C	HOM3	-0.0229	0.00178
YDL164C	CDC9-1	YER053C	PIC2	-0.0109	0.418
YDL164C	CDC9-1	YER054C	GIP2	-0.029	0.228
YDL164C	CDC9-1	YER056C	FCY2	-0.0133	0.412
YDL164C	CDC9-1	YER059W	PCL6	0.016	0.31
YDL164C	CDC9-1	YER060W	FCY21	0.004	0.457
YDL164C	CDC9-1	YER061C	CEM1	0.0072	0.283
YDL164C	CDC9-1	YER062C	HOR2	-0.0214	0.169
YDL164C	CDC9-1	YER063W	THO1	-0.0138	0.312
YDL164C	CDC9-1	YER064C	VHR2	0.0252	0.247
YDL164C	CDC9-1	YER065C	ICL1	0.0544	0.0309
YDL164C	CDC9-1	YER066C-A	YER066C-A	-0.0085	0.43
YDL164C	CDC9-1	YER066W	RRT13	0.0261	0.295
YDL164C	CDC9-1	YER067C-A	YER067C-A	-0.0545	2.25e-05
YDL164C	CDC9-1	YER067W	RGI1	-0.0021	0.481
YDL164C	CDC9-1	YER071C	TDA2	-0.0202	0.208
YDL164C	CDC9-1	YER072W	VTC1	0.1707	2.51e-09
YDL164C	CDC9-1	YER073W	ALD5	0.0164	0.371
YDL164C	CDC9-1	YER074W	RPS24A	-0.0246	0.175
YDL164C	CDC9-1	YER075C	PTP3	0.0006	0.48
YDL164C	CDC9-1	YER078C	ICP55	0.0121	0.413
YDL164C	CDC9-1	YER079W	YER079W	0.0132	0.336
YDL164C	CDC9-1	YER080W	AIM9	0.0092	0.401
YDL164C	CDC9-1	YER081W	SER3	0.0296	0.0129
YDL164C	CDC9-1	YER083C	GET2	-0.007	0.465
YDL164C	CDC9-1	YER084W	YER084W	0.0565	0.0979
YDL164C	CDC9-1	YER085C	YER085C	0.0239	0.0247
YDL164C	CDC9-1	YER087C-A	YER087C-A	-0.0342	0.233
YDL164C	CDC9-1	YER088C	DOT6	0.0311	0.0902
YDL164C	CDC9-1	YER089C	PTC2	-0.0165	0.388
YDL164C	CDC9-1	YER090W	TRP2	-0.0659	0.0117
YDL164C	CDC9-1	YER091C-A	YER091C-A	0.0016	0.481
YDL164C	CDC9-1	YER091C	MET6	0.0209	0.0173
YDL164C	CDC9-1	YER092W	IES5	0.0581	0.00059
YDL164C	CDC9-1	YER093C-A	AIM11	0.0656	0.148
YDL164C	CDC9-1	YER095W	RAD51	-0.0067	0.457
YDL164C	CDC9-1	YER096W	SHC1	-0.0103	0.39
YDL164C	CDC9-1	YER097W	YER097W	0.0038	0.463
YDL164C	CDC9-1	YER098W	UBP9	0.021	0.000929
YDL164C	CDC9-1	YER101C	AST2	0.0124	0.287
YDL164C	CDC9-1	YER106W	MAM1	0.0078	0.436
YDL164C	CDC9-1	YER108C	YER108C	0.0011	0.478
YDL164C	CDC9-1	YER109C	FLO8	-0.0238	0.218
YDL164C	CDC9-1	YER111C	SWI4	0.0762	1.22e-16
YDL164C	CDC9-1	YER113C	TMN3	-0.0325	0.253
YDL164C	CDC9-1	YER114C	BOI2	0.0059	0.446
YDL164C	CDC9-1	YER115C	SPR6	-0.0028	0.475
YDL164C	CDC9-1	YER118C	SHO1	-0.059	0.196
YDL164C	CDC9-1	YER119C-A	YER119C-A	-0.0469	0.118
YDL164C	CDC9-1	YER119C	AVT6	-0.0167	0.00298
YDL164C	CDC9-1	YER120W	SCS2	-0.0383	0.162
YDL164C	CDC9-1	YER121W	YER121W	-0.0336	4.31e-14
YDL164C	CDC9-1	YER123W	YCK3	0.0441	0.0037
YDL164C	CDC9-1	YER124C	DSE1	-0.0312	0.344
YDL164C	CDC9-1	YER128W	VFA1	0.0436	0.0899
YDL164C	CDC9-1	YER129W	SAK1	-0.0864	4.03e-05
YDL164C	CDC9-1	YER130C	YER130C	0.0086	0.453
YDL164C	CDC9-1	YER131W	RPS26B	-0.0462	0.00552
YDL164C	CDC9-1	YER132C	PMD1	0.0417	0.121
YDL164C	CDC9-1	YER134C	YER134C	-0.0683	2.43e-10
YDL164C	CDC9-1	YER135C	YER135C	-0.0368	0.0562
YDL164C	CDC9-1	YER137C	YER137C	-0.079	0.173
YDL164C	CDC9-1	YER139C	RTR1	0.0221	0.00851
YDL164C	CDC9-1	YER140W	YER140W	-0.0259	0.359
YDL164C	CDC9-1	YER142C	MAG1	0.0011	0.49
YDL164C	CDC9-1	YER143W	DDI1	0.0459	0.26
YDL164C	CDC9-1	YER144C	UBP5	-0.0059	0.33
YDL164C	CDC9-1	YER145C	FTR1	-0.0296	0.163
YDL164C	CDC9-1	YER149C	PEA2	-0.032	0.169
YDL164C	CDC9-1	YER150W	SPI1	-0.0473	0.00288
YDL164C	CDC9-1	YER151C	UBP3	-0.0037	0.454
YDL164C	CDC9-1	YER152C	YER152C	0.009	0.41
YDL164C	CDC9-1	YER153C	PET122	0.0117	0.421
YDL164C	CDC9-1	YER155C	BEM2	-0.0755	0.174
YDL164C	CDC9-1	YER156C	YER156C	-0.0033	0.478
YDL164C	CDC9-1	YER158C	YER158C	-0.0558	0.146
YDL164C	CDC9-1	YER161C	SPT2	-0.0106	0.428
YDL164C	CDC9-1	YER162C	RAD4	-0.1431	0.13
YDL164C	CDC9-1	YER163C	YER163C	-0.0272	0.258
YDL164C	CDC9-1	YER164W	CHD1	-0.0047	0.432
YDL164C	CDC9-1	YER166W	DNF1	-0.0051	0.445
YDL164C	CDC9-1	YER167W	BCK2	-0.0297	0.0124
YDL164C	CDC9-1	YER170W	ADK2	-0.0267	0.203
YDL164C	CDC9-1	YER173W	RAD24	-0.0488	0.136
YDL164C	CDC9-1	YER174C	GRX4	-0.0208	0.0301
YDL164C	CDC9-1	YER175C	TMT1	0.0202	0.276
YDL164C	CDC9-1	YER176W	ECM32	-0.0516	0.184
YDL164C	CDC9-1	YER177W	BMH1	-0.0581	6.89e-07
YDL164C	CDC9-1	YER178W	PDA1	0.0936	0.0675
YDL164C	CDC9-1	YER179W	DMC1	0.0067	0.46
YDL164C	CDC9-1	YER180C	ISC10	0.0064	0.448
YDL164C	CDC9-1	YER181C	YER181C	0.07	1.8e-07
YDL164C	CDC9-1	YER182W	FMP10	0.0488	0.193
YDL164C	CDC9-1	YER183C	FAU1	0.0138	0.395
YDL164C	CDC9-1	YER184C	YER184C	0.0045	0.468
YDL164C	CDC9-1	YER185W	PUG1	-0.0209	0.34
YDL164C	CDC9-1	YER186C	YER186C	-0.0024	0.473
YDL164C	CDC9-1	YER187W	YER187W	-0.0137	0.391
YDL164C	CDC9-1	YER188W	YER188W	-0.0511	4.67e-06
YDL164C	CDC9-1	YFL003C	MSH4	0.0328	0.269
YDL164C	CDC9-1	YFL004W	VTC2	0.0469	0.23
YDL164C	CDC9-1	YFL006W	YFL006W	0.0168	0.362
YDL164C	CDC9-1	YFL007W	BLM10	-0.0065	0.453
YDL164C	CDC9-1	YFL010C	WWM1	0.0551	0.094
YDL164C	CDC9-1	YFL010W-A	AUA1	-0.0161	0.235
YDL164C	CDC9-1	YFL011W	HXT10	0.0076	0.439
YDL164C	CDC9-1	YFL012W	YFL012W	-0.0187	0.353
YDL164C	CDC9-1	YFL013C	IES1	-0.0204	0.352
YDL164C	CDC9-1	YFL013W-A	YFL013W-A	0.0183	0.0308
YDL164C	CDC9-1	YFL014W	HSP12	-0.0377	0.0427
YDL164C	CDC9-1	YFL015C	YFL015C	0.0377	0.105
YDL164C	CDC9-1	YFL019C	YFL019C	0.0293	0.0369
YDL164C	CDC9-1	YFL020C	PAU5	-0.0027	0.465
YDL164C	CDC9-1	YFL021W	GAT1	-0.0305	0.268
YDL164C	CDC9-1	YFL025C	BST1	0.0654	0.149
YDL164C	CDC9-1	YFL027C	GYP8	-0.0071	0.404
YDL164C	CDC9-1	YFL028C	CAF16	-0.0019	0.457
YDL164C	CDC9-1	YFL030W	AGX1	-0.0102	0.389
YDL164C	CDC9-1	YFL031W	HAC1	0.0104	0.434
YDL164C	CDC9-1	YFL032W	YFL032W	-0.0124	0.39
YDL164C	CDC9-1	YFL033C	RIM15	0.0125	0.43
YDL164C	CDC9-1	YFL034C-A	RPL22B	0.0211	0.222
YDL164C	CDC9-1	YFL034W	YFL034W	-0.0543	0.00602
YDL164C	CDC9-1	YFL035C-B	YFL035C-B	-0.0207	0.333
YDL164C	CDC9-1	YFL040W	YFL040W	-0.0633	0.118
YDL164C	CDC9-1	YFL041W	FET5	-0.0051	0.445
YDL164C	CDC9-1	YFL042C	YFL042C	0.008	0.384
YDL164C	CDC9-1	YFL043C	YFL043C	-0.0159	0.00164
YDL164C	CDC9-1	YFL044C	OTU1	-0.026	0.253
YDL164C	CDC9-1	YFL046W	FMP32	-0.0347	0.199
YDL164C	CDC9-1	YFL047W	RGD2	0.013	0.406
YDL164C	CDC9-1	YFL048C	EMP47	0.0171	0.139
YDL164C	CDC9-1	YFL049W	SWP82	0.0117	0.000592
YDL164C	CDC9-1	YFL050C	ALR2	-0.0132	0.369
YDL164C	CDC9-1	YFL051C	YFL051C	-0.0064	0.416
YDL164C	CDC9-1	YFL052W	YFL052W	0.0448	0.191
YDL164C	CDC9-1	YFL053W	DAK2	0.002	0.458
YDL164C	CDC9-1	YFL054C	YFL054C	-0.0194	0.284
YDL164C	CDC9-1	YFL055W	AGP3	-0.0086	0.439
YDL164C	CDC9-1	YFL056C	AAD6	0.02	0.168
YDL164C	CDC9-1	YFR006W	YFR006W	-0.0354	0.253
YDL164C	CDC9-1	YFR007W	YFH7	0.0073	0.412
YDL164C	CDC9-1	YFR008W	FAR7	0.1003	0.0291
YDL164C	CDC9-1	YFR009W	GCN20	-0.0081	0.448
YDL164C	CDC9-1	YFR010W	UBP6	0.0928	0.0654
YDL164C	CDC9-1	YFR011C	AIM13	0.0597	2.1e-10
YDL164C	CDC9-1	YFR012W	DCV1	0.0538	0.179
YDL164C	CDC9-1	YFR013W	IOC3	0.042	0.000396
YDL164C	CDC9-1	YFR014C	CMK1	0.0232	0.359
YDL164C	CDC9-1	YFR015C	GSY1	-0.0267	0.332
YDL164C	CDC9-1	YFR016C	YFR016C	-0.0343	0.215
YDL164C	CDC9-1	YFR017C	IGD1	0.0372	8.61e-05
YDL164C	CDC9-1	YFR018C	YFR018C	-0.0067	0.451
YDL164C	CDC9-1	YFR020W	YFR020W	0.0684	5.25e-09
YDL164C	CDC9-1	YFR021W	ATG18	0.0479	0.0827
YDL164C	CDC9-1	YFR022W	ROG3	-0.0088	0.379
YDL164C	CDC9-1	YFR023W	PES4	0.0455	0.307
YDL164C	CDC9-1	YFR024C-A	LSB3	0.0275	0.173
YDL164C	CDC9-1	YFR024C	YFR024C	0.0371	0.27
YDL164C	CDC9-1	YFR026C	ULI1	-0.0143	0.39
YDL164C	CDC9-1	YFR030W	MET10	0.0541	0.000147
YDL164C	CDC9-1	YFR031C-A	RPL2A	0	0.5
YDL164C	CDC9-1	YFR032C-A	RPL29	-0.0599	0.0654
YDL164C	CDC9-1	YFR032C	RRT5	-0.0017	0.484
YDL164C	CDC9-1	YFR033C	QCR6	-0.0319	0.257
YDL164C	CDC9-1	YFR034C	PHO4	0.0242	0.247
YDL164C	CDC9-1	YFR035C	YFR035C	0.0017	0.458
YDL164C	CDC9-1	YFR038W	IRC5	0.0088	0.448
YDL164C	CDC9-1	YFR039C	YFR039C	-0.0345	0.169
YDL164C	CDC9-1	YFR040W	SAP155	-0.2391	0.00197
YDL164C	CDC9-1	YFR041C	ERJ5	0.0354	0.257
YDL164C	CDC9-1	YFR044C	DUG1	0.0508	0.157
YDL164C	CDC9-1	YFR045W	YFR045W	0.0148	0.393
YDL164C	CDC9-1	YFR046C	CNN1	0.042	0.245
YDL164C	CDC9-1	YFR047C	BNA6	-0.0008	0.483
YDL164C	CDC9-1	YFR048W	RMD8	-0.0087	0.46
YDL164C	CDC9-1	YFR049W	YMR31	0.1189	0.000224
YDL164C	CDC9-1	YFR053C	HXK1	-0.0189	0.29
YDL164C	CDC9-1	YFR054C	YFR054C	0.0297	0.298
YDL164C	CDC9-1	YFR055W	IRC7	-0.0082	0.414
YDL164C	CDC9-1	YFR056C	YFR056C	-0.0366	0.223
YDL164C	CDC9-1	YFR057W	YFR057W	-0.0098	0.335
YDL164C	CDC9-1	YGL002W	ERP6	-0.0022	0.469
YDL164C	CDC9-1	YGL004C	RPN14	0.0311	0.179
YDL164C	CDC9-1	YGL005C	COG7	0.0138	0.313
YDL164C	CDC9-1	YGL006W	PMC1	0.0161	0.33
YDL164C	CDC9-1	YGL007W	YGL007W	-0.0844	0.00294
YDL164C	CDC9-1	YGL009C	LEU1	-0.0104	0.401
YDL164C	CDC9-1	YGL010W	YGL010W	0.0018	0.486
YDL164C	CDC9-1	YGL013C	PDR1	0.0188	0.369
YDL164C	CDC9-1	YGL014W	PUF4	0.0228	0.262
YDL164C	CDC9-1	YGL015C	YGL015C	-0.0004	0.498
YDL164C	CDC9-1	YGL016W	KAP122	0.0308	0.0589
YDL164C	CDC9-1	YGL017W	ATE1	-0.0219	0.276
YDL164C	CDC9-1	YGL019W	CKB1	0.1011	7.4e-26
YDL164C	CDC9-1	YGL020C	GET1	0.0109	0.355
YDL164C	CDC9-1	YGL021W	ALK1	0.0073	0.448
YDL164C	CDC9-1	YGL023C	PIB2	0.0312	0.288
YDL164C	CDC9-1	YGL024W	YGL024W	0.1559	2.99e-05
YDL164C	CDC9-1	YGL027C	CWH41	-0.0726	0.000158
YDL164C	CDC9-1	YGL028C	SCW11	-0.01	0.409
YDL164C	CDC9-1	YGL031C	RPL24A	-0.1286	0.000152
YDL164C	CDC9-1	YGL032C	AGA2	0.0272	0.115
YDL164C	CDC9-1	YGL034C	YGL034C	0.0234	0.291
YDL164C	CDC9-1	YGL035C	MIG1	-0.07	0.108
YDL164C	CDC9-1	YGL036W	YGL036W	0.0995	0.15
YDL164C	CDC9-1	YGL037C	PNC1	-0.0448	0.113
YDL164C	CDC9-1	YGL039W	YGL039W	-0.0271	0.308
YDL164C	CDC9-1	YGL041C	YGL041C	0.0165	0.404
YDL164C	CDC9-1	YGL042C	YGL042C	-0.089	0.063
YDL164C	CDC9-1	YGL043W	DST1	0.1642	0.000597
YDL164C	CDC9-1	YGL045W	RIM8	-0.1897	0.0327
YDL164C	CDC9-1	YGL046W	YGL046W	-0.1101	0.0815
YDL164C	CDC9-1	YGL050W	TYW3	-0.0068	0.446
YDL164C	CDC9-1	YGL051W	MST27	-0.0245	0.141
YDL164C	CDC9-1	YGL053W	PRM8	0.0085	0.413
YDL164C	CDC9-1	YGL054C	ERV14	0.1387	0.0259
YDL164C	CDC9-1	YGL056C	SDS23	0.1326	0.0607
YDL164C	CDC9-1	YGL057C	GEP7	0.0911	0.125
YDL164C	CDC9-1	YGL059W	PKP2	0.0098	0.439
YDL164C	CDC9-1	YGL060W	YBP2	0.0548	0.219
YDL164C	CDC9-1	YGL062W	PYC1	-0.0175	0.381
YDL164C	CDC9-1	YGL066W	SGF73	-0.012	0.423
YDL164C	CDC9-1	YGL067W	NPY1	0.0164	0.00238
YDL164C	CDC9-1	YGL077C	HNM1	-0.0517	0.135
YDL164C	CDC9-1	YGL078C	DBP3	-0.039	0.166
YDL164C	CDC9-1	YGL079W	KXD1	0.0354	0.0417
YDL164C	CDC9-1	YGL080W	FMP37	0.0422	0.229
YDL164C	CDC9-1	YGL081W	YGL081W	-0.0234	0.328
YDL164C	CDC9-1	YGL082W	YGL082W	0.0216	0.217
YDL164C	CDC9-1	YGL083W	SCY1	-0.0249	0.289
YDL164C	CDC9-1	YGL084C	GUP1	-0.004	0.459
YDL164C	CDC9-1	YGL085W	LCL3	0.0158	0.374
YDL164C	CDC9-1	YGL086W	MAD1	0.0264	0.217
YDL164C	CDC9-1	YGL087C	MMS2	0.0015	0.492
YDL164C	CDC9-1	YGL089C	MF(ALPHA)2	-0.0014	0.49
YDL164C	CDC9-1	YGL090W	LIF1	0.0181	0.0267
YDL164C	CDC9-1	YGL094C	PAN2	0.0334	0.00914
YDL164C	CDC9-1	YGL096W	TOS8	0.0267	0.127
YDL164C	CDC9-1	YGL101W	YGL101W	0.0104	0.427
YDL164C	CDC9-1	YGL104C	VPS73	0.0241	0.29
YDL164C	CDC9-1	YGL108C	YGL108C	0.031	0.00713
YDL164C	CDC9-1	YGL109W	YGL109W	0.0201	0.285
YDL164C	CDC9-1	YGL110C	CUE3	-0.007	0.451
YDL164C	CDC9-1	YGL114W	YGL114W	-0.0255	0.282
YDL164C	CDC9-1	YGL115W	SNF4	0.0828	0.16
YDL164C	CDC9-1	YGL117W	YGL117W	-0.0027	0.467
YDL164C	CDC9-1	YGL118C	YGL118C	0.0175	0.235
YDL164C	CDC9-1	YGL121C	GPG1	0.009	0.382
YDL164C	CDC9-1	YGL124C	MON1	0.0542	0.075
YDL164C	CDC9-1	YGL125W	MET13	-0.1127	4.35e-12
YDL164C	CDC9-1	YGL126W	SCS3	-0.0211	0.184
YDL164C	CDC9-1	YGL131C	SNT2	-0.0045	0.459
YDL164C	CDC9-1	YGL132W	YGL132W	-0.0164	0.374
YDL164C	CDC9-1	YGL133W	ITC1	0.1497	0.000507
YDL164C	CDC9-1	YGL138C	YGL138C	-0.0255	0.154
YDL164C	CDC9-1	YGL139W	FLC3	0.0095	0.359
YDL164C	CDC9-1	YGL140C	YGL140C	-0.0151	0.397
YDL164C	CDC9-1	YGL141W	HUL5	0.0015	0.469
YDL164C	CDC9-1	YGL144C	ROG1	-0.0025	0.474
YDL164C	CDC9-1	YGL146C	RRT6	-0.029	0.234
YDL164C	CDC9-1	YGL147C	RPL9A	-0.0352	0.07
YDL164C	CDC9-1	YGL148W	ARO2	0.0556	0.0834
YDL164C	CDC9-1	YGL149W	YGL149W	0.1047	0.000781
YDL164C	CDC9-1	YGL151W	NUT1	0.0496	0.0533
YDL164C	CDC9-1	YGL152C	YGL152C	0.0958	0.000519
YDL164C	CDC9-1	YGL153W	PEX14	0.1102	7.56e-19
YDL164C	CDC9-1	YGL156W	AMS1	-0.0254	0.323
YDL164C	CDC9-1	YGL157W	ARI1	0.0232	0.253
YDL164C	CDC9-1	YGL158W	RCK1	-0.0181	0.341
YDL164C	CDC9-1	YGL159W	YGL159W	-0.0595	0.0855
YDL164C	CDC9-1	YGL160W	AIM14	0.0304	0.342
YDL164C	CDC9-1	YGL161C	YIP5	-0.0497	0.0355
YDL164C	CDC9-1	YGL162W	SUT1	-0.0327	0.329
YDL164C	CDC9-1	YGL163C	RAD54	0.007	0.402
YDL164C	CDC9-1	YGL164C	YRB30	-0.007	0.461
YDL164C	CDC9-1	YGL165C	YGL165C	-0.0008	0.492
YDL164C	CDC9-1	YGL166W	CUP2	0.0124	0.4
YDL164C	CDC9-1	YGL167C	PMR1	0.0704	0.111
YDL164C	CDC9-1	YGL168W	HUR1	0.1302	0.0589
YDL164C	CDC9-1	YGL170C	SPO74	0.0221	0.277
YDL164C	CDC9-1	YGL173C	KEM1	0.1417	0.0366
YDL164C	CDC9-1	YGL174W	BUD13	0.0017	0.483
YDL164C	CDC9-1	YGL175C	SAE2	0.0732	0.143
YDL164C	CDC9-1	YGL176C	YGL176C	-0.0073	0.46
YDL164C	CDC9-1	YGL177W	YGL177W	0.024	0.304
YDL164C	CDC9-1	YGL179C	TOS3	-0.0296	0.00726
YDL164C	CDC9-1	YGL180W	ATG1	0.1203	1.86e-06
YDL164C	CDC9-1	YGL181W	GTS1	0.0104	0.431
YDL164C	CDC9-1	YGL194C	HOS2	-0.0777	0.181
YDL164C	CDC9-1	YGL195W	GCN1	0.0627	0.0973
YDL164C	CDC9-1	YGL196W	DSD1	0.0399	0.199
YDL164C	CDC9-1	YGL197W	MDS3	-0.0041	0.472
YDL164C	CDC9-1	YGL198W	YIP4	0.004	0.482
YDL164C	CDC9-1	YGL199C	YGL199C	0.0756	0.0809
YDL164C	CDC9-1	YGL202W	ARO8	0.0491	0.244
YDL164C	CDC9-1	YGL203C	KEX1	-0.0618	0.128
YDL164C	CDC9-1	YGL205W	POX1	-0.0003	0.497
YDL164C	CDC9-1	YGL208W	SIP2	-0.0261	0.0712
YDL164C	CDC9-1	YGL209W	MIG2	-0.0243	0.252
YDL164C	CDC9-1	YGL210W	YPT32	-0.0045	0.466
YDL164C	CDC9-1	YGL211W	NCS6	0.0246	0.233
YDL164C	CDC9-1	YGL212W	VAM7	-0.0345	0.377
YDL164C	CDC9-1	YGL213C	SKI8	-0.0476	0.0636
YDL164C	CDC9-1	YGL215W	CLG1	-0.0553	0.277
YDL164C	CDC9-1	YGL216W	KIP3	-0.0425	0.192
YDL164C	CDC9-1	YGL217C	YGL217C	-0.0118	0.433
YDL164C	CDC9-1	YGL221C	NIF3	-0.0592	0.052
YDL164C	CDC9-1	YGL222C	EDC1	-0.0083	0.295
YDL164C	CDC9-1	YGL224C	SDT1	-0.0028	0.446
YDL164C	CDC9-1	YGL226C-A	OST5	-0.0207	0.347
YDL164C	CDC9-1	YGL226W	MTC3	0.0242	0.172
YDL164C	CDC9-1	YGL227W	VID30	0.072	0.0608
YDL164C	CDC9-1	YGL228W	SHE10	-0.0305	0.352
YDL164C	CDC9-1	YGL229C	SAP4	0.0397	0.0952
YDL164C	CDC9-1	YGL230C	YGL230C	-0.0015	0.465
YDL164C	CDC9-1	YGL231C	EMC4	-0.0027	0.478
YDL164C	CDC9-1	YGL232W	TAN1	-0.0154	0.281
YDL164C	CDC9-1	YGL234W	ADE5,7	-0.0298	0.192
YDL164C	CDC9-1	YGL235W	YGL235W	-0.355	0.000629
YDL164C	CDC9-1	YGL236C	MTO1	0.1143	0.0605
YDL164C	CDC9-1	YGL237C	HAP2	0.1407	0.0289
YDL164C	CDC9-1	YGL241W	KAP114	0.0519	0.0571
YDL164C	CDC9-1	YGL242C	YGL242C	0.043	0.142
YDL164C	CDC9-1	YGL243W	TAD1	0.0096	0.402
YDL164C	CDC9-1	YGL244W	RTF1	-0.0631	0.177
YDL164C	CDC9-1	YGL248W	PDE1	0.0183	0.109
YDL164C	CDC9-1	YGL249W	ZIP2	0.0059	0.426
YDL164C	CDC9-1	YGL251C	HFM1	0.0286	0.24
YDL164C	CDC9-1	YGL252C	RTG2	0.0467	0.232
YDL164C	CDC9-1	YGL253W	HXK2	-0.0114	0.428
YDL164C	CDC9-1	YGL254W	FZF1	-0.0751	0.138
YDL164C	CDC9-1	YGL255W	ZRT1	-0.0723	0.215
YDL164C	CDC9-1	YGL256W	ADH4	-0.0496	0.083
YDL164C	CDC9-1	YGL257C	MNT2	0.0034	0.48
YDL164C	CDC9-1	YGL258W	VEL1	-0.0596	0.00249
YDL164C	CDC9-1	YGL259W	YPS5	-0.0119	0.398
YDL164C	CDC9-1	YGL260W	YGL260W	-0.0228	0.304
YDL164C	CDC9-1	YGL261C	PAU11	-0.033	0.138
YDL164C	CDC9-1	YGL262W	YGL262W	0.0142	0.245
YDL164C	CDC9-1	YGL263W	COS12	-0.0272	0.346
YDL164C	CDC9-1	YGR001C	YGR001C	-0.001	0.491
YDL164C	CDC9-1	YGR003W	CUL3	0.028	0.0487
YDL164C	CDC9-1	YGR004W	PEX31	-0.0378	3.35e-06
YDL164C	CDC9-1	YGR007W	MUQ1	-0.0426	0.212
YDL164C	CDC9-1	YGR008C	STF2	0.0616	0.0475
YDL164C	CDC9-1	YGR010W	NMA2	-0.0105	0.425
YDL164C	CDC9-1	YGR011W	YGR011W	-0.0156	0.384
YDL164C	CDC9-1	YGR012W	YGR012W	-0.0266	0.317
YDL164C	CDC9-1	YGR014W	MSB2	-0.0421	0.0368
YDL164C	CDC9-1	YGR015C	YGR015C	0.0809	0.104
YDL164C	CDC9-1	YGR016W	YGR016W	0.0262	0.339
YDL164C	CDC9-1	YGR017W	YGR017W	0.0249	0.171
YDL164C	CDC9-1	YGR018C	YGR018C	-0.0433	0.0923
YDL164C	CDC9-1	YGR019W	UGA1	-0.0154	0.43
YDL164C	CDC9-1	YGR021W	YGR021W	-0.0054	0.463
YDL164C	CDC9-1	YGR022C	YGR022C	0.0801	0.0276
YDL164C	CDC9-1	YGR023W	MTL1	0.0289	0.281
YDL164C	CDC9-1	YGR025W	YGR025W	0.0821	0.146
YDL164C	CDC9-1	YGR026W	YGR026W	0.0028	0.484
YDL164C	CDC9-1	YGR027C	RPS25A	0.013	0.418
YDL164C	CDC9-1	YGR028W	MSP1	-0.0323	0.169
YDL164C	CDC9-1	YGR031W	IMO32	-0.0061	0.411
YDL164C	CDC9-1	YGR032W	GSC2	-0.0368	0.0891
YDL164C	CDC9-1	YGR033C	TIM21	-0.0386	0.254
YDL164C	CDC9-1	YGR034W	RPL26B	0.0024	0.481
YDL164C	CDC9-1	YGR035C	YGR035C	-0.0418	0.199
YDL164C	CDC9-1	YGR037C	ACB1	0.0669	0.205
YDL164C	CDC9-1	YGR038W	ORM1	0.0451	0.287
YDL164C	CDC9-1	YGR039W	YGR039W	-0.0475	0.228
YDL164C	CDC9-1	YGR040W	KSS1	-0.0134	0.413
YDL164C	CDC9-1	YGR041W	BUD9	0.0384	4.2e-08
YDL164C	CDC9-1	YGR042W	YGR042W	-0.0083	0.445
YDL164C	CDC9-1	YGR043C	NQM1	-0.0116	0.421
YDL164C	CDC9-1	YGR044C	RME1	-0.0418	0.17
YDL164C	CDC9-1	YGR045C	YGR045C	0.0031	0.473
YDL164C	CDC9-1	YGR049W	SCM4	-0.0065	0.448
YDL164C	CDC9-1	YGR050C	YGR050C	-0.081	0.0598
YDL164C	CDC9-1	YGR051C	YGR051C	-0.0696	0.0839
YDL164C	CDC9-1	YGR052W	FMP48	0.0187	0.291
YDL164C	CDC9-1	YGR053C	YGR053C	0.0518	0.17
YDL164C	CDC9-1	YGR054W	YGR054W	0.0304	0.32
YDL164C	CDC9-1	YGR055W	MUP1	-0.0149	0.365
YDL164C	CDC9-1	YGR058W	PEF1	0.0014	0.478
YDL164C	CDC9-1	YGR059W	SPR3	0.0079	0.386
YDL164C	CDC9-1	YGR061C	ADE6	0.0238	0.313
YDL164C	CDC9-1	YGR066C	YGR066C	-0.0119	0.39
YDL164C	CDC9-1	YGR067C	YGR067C	0.0344	0.106
YDL164C	CDC9-1	YGR068C	ART5	-0.0676	0.109
YDL164C	CDC9-1	YGR069W	YGR069W	-0.0508	0.121
YDL164C	CDC9-1	YGR070W	ROM1	0.0239	0.29
YDL164C	CDC9-1	YGR071C	ENV11	-0.0003	0.498
YDL164C	CDC9-1	YGR072W	UPF3	-0.0614	0.0641
YDL164C	CDC9-1	YGR077C	PEX8	-0.0139	0.291
YDL164C	CDC9-1	YGR079W	YGR079W	-0.0526	0.0131
YDL164C	CDC9-1	YGR080W	TWF1	0.0123	0.412
YDL164C	CDC9-1	YGR081C	SLX9	0.0023	0.485
YDL164C	CDC9-1	YGR084C	MRP13	-0.0204	0.316
YDL164C	CDC9-1	YGR085C	RPL11B	0.0045	0.466
YDL164C	CDC9-1	YGR086C	PIL1	-0.0644	0.208
YDL164C	CDC9-1	YGR087C	PDC6	-0.0205	0.323
YDL164C	CDC9-1	YGR088W	CTT1	0.0661	0.118
YDL164C	CDC9-1	YGR089W	NNF2	0.0402	0.0184
YDL164C	CDC9-1	YGR092W	DBF2	-0.0892	0.0942
YDL164C	CDC9-1	YGR093W	YGR093W	0.02	0.287
YDL164C	CDC9-1	YGR096W	TPC1	-0.0106	0.422
YDL164C	CDC9-1	YGR097W	ASK10	0.0458	0.00648
YDL164C	CDC9-1	YGR100W	MDR1	0.0027	0.467
YDL164C	CDC9-1	YGR105W	VMA21	-0.0698	0.000416
YDL164C	CDC9-1	YGR106C	VOA1	-0.0191	0.224
YDL164C	CDC9-1	YGR107W	YGR107W	0.0409	0.208
YDL164C	CDC9-1	YGR108W	CLB1	0.0038	0.463
YDL164C	CDC9-1	YGR109C	CLB6	0.0317	0.176
YDL164C	CDC9-1	YGR110W	CLD1	-0.0534	0.0827
YDL164C	CDC9-1	YGR111W	YGR111W	0	0.5
YDL164C	CDC9-1	YGR117C	YGR117C	0.022	0.303
YDL164C	CDC9-1	YGR118W	RPS23A	-0.0463	0.0558
YDL164C	CDC9-1	YGR121C	MEP1	0.0065	0.428
YDL164C	CDC9-1	YGR122C-A	YGR122C-A	0.0859	8.67e-85
YDL164C	CDC9-1	YGR123C	PPT1	0.0069	0.447
YDL164C	CDC9-1	YGR124W	ASN2	-0.0388	0.157
YDL164C	CDC9-1	YGR126W	YGR126W	-0.0197	0.36
YDL164C	CDC9-1	YGR127W	YGR127W	0.0236	0.0547
YDL164C	CDC9-1	YGR129W	SYF2	-0.0286	0.326
YDL164C	CDC9-1	YGR130C	YGR130C	0.0656	0.00187
YDL164C	CDC9-1	YGR131W	FHN1	-0.0653	0.212
YDL164C	CDC9-1	YGR133W	PEX4	0.1156	0.0131
YDL164C	CDC9-1	YGR134W	CAF130	-0.0213	0.327
YDL164C	CDC9-1	YGR135W	PRE9	0.0811	0.15
YDL164C	CDC9-1	YGR136W	LSB1	0.0276	0.319
YDL164C	CDC9-1	YGR137W	YGR137W	-0.0421	0.196
YDL164C	CDC9-1	YGR138C	TPO2	-0.0248	0.344
YDL164C	CDC9-1	YGR139W	YGR139W	-0.0093	0.421
YDL164C	CDC9-1	YGR141W	VPS62	-0.02	0.224
YDL164C	CDC9-1	YGR142W	BTN2	-0.043	0.0559
YDL164C	CDC9-1	YGR143W	SKN1	-0.1223	0.00111
YDL164C	CDC9-1	YGR144W	THI4	0.0021	0.43
YDL164C	CDC9-1	YGR146C	ECL1	-0.0126	0.426
YDL164C	CDC9-1	YGR148C	RPL24B	-0.051	4.46e-05
YDL164C	CDC9-1	YGR149W	YGR149W	-0.0407	0.276
YDL164C	CDC9-1	YGR151C	YGR151C	0.0343	0.0478
YDL164C	CDC9-1	YGR152C	RSR1	-0.0189	0.38
YDL164C	CDC9-1	YGR153W	YGR153W	-0.0215	0.35
YDL164C	CDC9-1	YGR154C	GTO1	0.0381	0.288
YDL164C	CDC9-1	YGR157W	CHO2	-0.053	0.137
YDL164C	CDC9-1	YGR161C	RTS3	-0.0816	0.147
YDL164C	CDC9-1	YGR164W	YGR164W	-0.0297	0.368
YDL164C	CDC9-1	YGR166W	KRE11	-0.0269	0.293
YDL164C	CDC9-1	YGR169C	PUS6	0.0011	0.491
YDL164C	CDC9-1	YGR170W	PSD2	0.0051	0.453
YDL164C	CDC9-1	YGR173W	RBG2	-0.0261	0.17
YDL164C	CDC9-1	YGR174C	CBP4	0.039	0.169
YDL164C	CDC9-1	YGR176W	YGR176W	0.0146	0.379
YDL164C	CDC9-1	YGR177C	ATF2	0.0022	0.418
YDL164C	CDC9-1	YGR178C	PBP1	0.0039	0.475
YDL164C	CDC9-1	YGR181W	TIM13	-0.0711	0.116
YDL164C	CDC9-1	YGR182C	YGR182C	-0.042	0.18
YDL164C	CDC9-1	YGR183C	QCR9	-0.0736	0.094
YDL164C	CDC9-1	YGR184C	UBR1	0.0328	0.141
YDL164C	CDC9-1	YGR187C	HGH1	-0.0299	0.274
YDL164C	CDC9-1	YGR189C	CRH1	-0.0351	0.269
YDL164C	CDC9-1	YGR192C	TDH3	0.0194	0.325
YDL164C	CDC9-1	YGR193C	PDX1	0.0055	0.39
YDL164C	CDC9-1	YGR194C	XKS1	-0.0001	0.499
YDL164C	CDC9-1	YGR196C	FYV8	0.0468	0.173
YDL164C	CDC9-1	YGR197C	SNG1	0.0229	0.169
YDL164C	CDC9-1	YGR199W	PMT6	-0.0406	0.0934
YDL164C	CDC9-1	YGR200C	ELP2	0.1287	0.00209
YDL164C	CDC9-1	YGR201C	YGR201C	0.0116	0.289
YDL164C	CDC9-1	YGR202C	PCT1	0.0272	9.81e-08
YDL164C	CDC9-1	YGR203W	YCH1	-0.028	0.212
YDL164C	CDC9-1	YGR205W	TDA10	0.0095	0.373
YDL164C	CDC9-1	YGR206W	MVB12	0.0004	0.497
YDL164C	CDC9-1	YGR207C	CIR1	0.0097	0.199
YDL164C	CDC9-1	YGR208W	SER2	0.0473	0.0777
YDL164C	CDC9-1	YGR209C	TRX2	0.0236	0.264
YDL164C	CDC9-1	YGR210C	YGR210C	-0.0098	0.407
YDL164C	CDC9-1	YGR212W	SLI1	-0.0315	0.288
YDL164C	CDC9-1	YGR213C	RTA1	-0.0079	0.433
YDL164C	CDC9-1	YGR214W	RPS0A	-0.0557	0.0692
YDL164C	CDC9-1	YGR217W	CCH1	0.047	0.128
YDL164C	CDC9-1	YGR221C	TOS2	0.0239	0.26
YDL164C	CDC9-1	YGR223C	HSV2	0.0259	0.239
YDL164C	CDC9-1	YGR224W	AZR1	0.0107	0.418
YDL164C	CDC9-1	YGR225W	AMA1	-0.0103	0.374
YDL164C	CDC9-1	YGR226C	YGR226C	-0.0279	0.27
YDL164C	CDC9-1	YGR227W	DIE2	0.0524	0.0379
YDL164C	CDC9-1	YGR228W	YGR228W	0.0287	0.313
YDL164C	CDC9-1	YGR229C	SMI1	0.0364	0.133
YDL164C	CDC9-1	YGR230W	BNS1	-0.0164	0.399
YDL164C	CDC9-1	YGR231C	PHB2	-0.1643	0.013
YDL164C	CDC9-1	YGR232W	NAS6	0.0909	1.71e-52
YDL164C	CDC9-1	YGR233C	PHO81	0.0026	0.478
YDL164C	CDC9-1	YGR234W	YHB1	-0.0289	0.268
YDL164C	CDC9-1	YGR235C	MOS2	-0.0053	0.439
YDL164C	CDC9-1	YGR236C	SPG1	-0.0324	0.0686
YDL164C	CDC9-1	YGR237C	YGR237C	-0.073	1.52e-05
YDL164C	CDC9-1	YGR238C	KEL2	-0.076	0.0464
YDL164C	CDC9-1	YGR239C	PEX21	-0.0552	0.209
YDL164C	CDC9-1	YGR241C	YAP1802	-0.0248	0.169
YDL164C	CDC9-1	YGR242W	YGR242W	-0.0057	0.457
YDL164C	CDC9-1	YGR243W	FMP43	-0.0412	0.291
YDL164C	CDC9-1	YGR244C	LSC2	-0.0552	0.149
YDL164C	CDC9-1	YGR247W	CPD1	0.0419	0.0247
YDL164C	CDC9-1	YGR248W	SOL4	-0.0215	0.32
YDL164C	CDC9-1	YGR249W	MGA1	0.0286	0.332
YDL164C	CDC9-1	YGR250C	YGR250C	0.0082	0.437
YDL164C	CDC9-1	YGR254W	ENO1	-0.0545	0.271
YDL164C	CDC9-1	YGR256W	GND2	-0.0387	0.22
YDL164C	CDC9-1	YGR259C	YGR259C	0.0735	0.0804
YDL164C	CDC9-1	YGR260W	TNA1	0.0347	0.327
YDL164C	CDC9-1	YGR261C	APL6	0.0108	0.454
YDL164C	CDC9-1	YGR263C	SAY1	0.0411	0.317
YDL164C	CDC9-1	YGR266W	YGR266W	0.0271	0.338
YDL164C	CDC9-1	YGR268C	HUA1	0.0444	0.324
YDL164C	CDC9-1	YGR269W	YGR269W	-0.0373	0.176
YDL164C	CDC9-1	YGR270W	YTA7	-0.2281	0.000479
YDL164C	CDC9-1	YGR271W	SLH1	0.063	1.06e-06
YDL164C	CDC9-1	YGR273C	YGR273C	0.0383	0.0574
YDL164C	CDC9-1	YGR275W	RTT102	0.0281	0.0981
YDL164C	CDC9-1	YGR276C	RNH70	-0.0697	0.00024
YDL164C	CDC9-1	YGR279C	SCW4	0.0253	0.33
YDL164C	CDC9-1	YGR281W	YOR1	-0.169	0.00223
YDL164C	CDC9-1	YGR282C	BGL2	0.0537	0.263
YDL164C	CDC9-1	YGR283C	YGR283C	0.0523	0.133
YDL164C	CDC9-1	YGR284C	ERV29	-0.0445	0.324
YDL164C	CDC9-1	YGR286C	BIO2	-0.0121	0.386
YDL164C	CDC9-1	YGR287C	IMA1	0.0025	0.479
YDL164C	CDC9-1	YGR288W	MAL13	-0.023	0.000923
YDL164C	CDC9-1	YGR289C	MAL11	-0.0545	0.0638
YDL164C	CDC9-1	YGR290W	YGR290W	0.009	0.379
YDL164C	CDC9-1	YGR291C	YGR291C	-0.0683	0.00544
YDL164C	CDC9-1	YGR292W	MAL12	0.0696	0.326
YDL164C	CDC9-1	YHL002W	HSE1	0.0245	0.234
YDL164C	CDC9-1	YHL006C	SHU1	-0.0297	0.134
YDL164C	CDC9-1	YHL008C	YHL008C	-0.0129	0.409
YDL164C	CDC9-1	YHL009C	YAP3	-0.0287	0.23
YDL164C	CDC9-1	YHL010C	ETP1	0.0329	0.0587
YDL164C	CDC9-1	YHL012W	YHL012W	0.0022	0.462
YDL164C	CDC9-1	YHL013C	OTU2	0.0244	0.0904
YDL164C	CDC9-1	YHL014C	YLF2	0.0341	0.145
YDL164C	CDC9-1	YHL016C	DUR3	0.0186	0.31
YDL164C	CDC9-1	YHL017W	YHL017W	-0.0134	0.42
YDL164C	CDC9-1	YHL019C	APM2	0.0067	0.43
YDL164C	CDC9-1	YHL020C	OPI1	0.086	0.0343
YDL164C	CDC9-1	YHL021C	AIM17	-0.0752	0.173
YDL164C	CDC9-1	YHL022C	SPO11	-0.0194	0.373
YDL164C	CDC9-1	YHL023C	RMD11	0.0382	0.223
YDL164C	CDC9-1	YHL024W	RIM4	-0.0062	0.467
YDL164C	CDC9-1	YHL025W	SNF6	0.0365	0.242
YDL164C	CDC9-1	YHL026C	YHL026C	-0.0049	0.454
YDL164C	CDC9-1	YHL028W	WSC4	0.0146	0.34
YDL164C	CDC9-1	YHL029C	OCA5	-0.015	0.389
YDL164C	CDC9-1	YHL032C	GUT1	0.0477	0.117
YDL164C	CDC9-1	YHL033C	RPL8A	0.0183	0.411
YDL164C	CDC9-1	YHL034C	SBP1	0.113	0.00012
YDL164C	CDC9-1	YHL035C	VMR1	0.0132	0.364
YDL164C	CDC9-1	YHL036W	MUP3	0.0102	0.422
YDL164C	CDC9-1	YHL037C	YHL037C	-0.003	0.432
YDL164C	CDC9-1	YHL039W	EFM1	-0.0167	0.301
YDL164C	CDC9-1	YHL040C	ARN1	0.0125	0.394
YDL164C	CDC9-1	YHL041W	YHL041W	-0.0619	0.165
YDL164C	CDC9-1	YHL042W	YHL042W	-0.0526	0.0691
YDL164C	CDC9-1	YHL043W	ECM34	-0.0575	0.112
YDL164C	CDC9-1	YHL044W	YHL044W	-0.0209	0.393
YDL164C	CDC9-1	YHL045W	YHL045W	-0.0311	0.319
YDL164C	CDC9-1	YHL046C	PAU13	-0.0582	0.156
YDL164C	CDC9-1	YHL047C	ARN2	0.0077	0.329
YDL164C	CDC9-1	YHR001W-A	QCR10	0.0426	0.0116
YDL164C	CDC9-1	YHR003C	YHR003C	0.0705	9.74e-07
YDL164C	CDC9-1	YHR004C	NEM1	0.0137	0.343
YDL164C	CDC9-1	YHR006W	STP2	0.0624	0.0649
YDL164C	CDC9-1	YHR008C	SOD2	0.2174	4.11e-15
YDL164C	CDC9-1	YHR009C	TDA3	-0.0225	0.319
YDL164C	CDC9-1	YHR012W	VPS29	0.0951	0.117
YDL164C	CDC9-1	YHR014W	SPO13	0.034	0.177
YDL164C	CDC9-1	YHR015W	MIP6	-0.0056	0.409
YDL164C	CDC9-1	YHR016C	YSC84	0.0211	0.000771
YDL164C	CDC9-1	YHR017W	YSC83	-0.022	0.211
YDL164C	CDC9-1	YHR021C	RPS27B	-0.0023	0.473
YDL164C	CDC9-1	YHR021W-A	ECM12	0.0019	0.448
YDL164C	CDC9-1	YHR022C	YHR022C	-0.0029	0.478
YDL164C	CDC9-1	YHR028C	DAP2	0.0336	0.34
YDL164C	CDC9-1	YHR029C	YHI9	0.037	0.248
YDL164C	CDC9-1	YHR030C	SLT2	-0.0174	0.409
YDL164C	CDC9-1	YHR031C	RRM3	0.1297	0.00022
YDL164C	CDC9-1	YHR032W	ERC1	-0.0079	0.432
YDL164C	CDC9-1	YHR033W	YHR033W	-0.0498	0.0998
YDL164C	CDC9-1	YHR034C	PIH1	-0.0153	0.384
YDL164C	CDC9-1	YHR035W	YHR035W	-0.0137	0.417
YDL164C	CDC9-1	YHR037W	PUT2	0.0022	0.481
YDL164C	CDC9-1	YHR039C	MSC7	0.0684	1.18e-15
YDL164C	CDC9-1	YHR041C	SRB2	0.1189	0.0542
YDL164C	CDC9-1	YHR043C	DOG2	-0.022	0.26
YDL164C	CDC9-1	YHR044C	DOG1	-0.0002	0.499
YDL164C	CDC9-1	YHR045W	YHR045W	0.0305	0.295
YDL164C	CDC9-1	YHR046C	INM1	-0.0579	0.223
YDL164C	CDC9-1	YHR047C	AAP1	-0.0472	0.0527
YDL164C	CDC9-1	YHR048W	YHK8	-0.051	0.0396
YDL164C	CDC9-1	YHR049C-A	YHR049C-A	-0.0209	0.231
YDL164C	CDC9-1	YHR049W	FSH1	0.0246	0.312
YDL164C	CDC9-1	YHR050W	SMF2	0.0629	0.175
YDL164C	CDC9-1	YHR057C	CPR2	0.0091	0.443
YDL164C	CDC9-1	YHR059W	FYV4	-0.0502	0.214
YDL164C	CDC9-1	YHR061C	GIC1	-0.0331	0.131
YDL164C	CDC9-1	YHR066W	SSF1	0.0216	0.362
YDL164C	CDC9-1	YHR067W	HTD2	0.1298	0.0236
YDL164C	CDC9-1	YHR073W	OSH3	-0.0503	0.131
YDL164C	CDC9-1	YHR075C	PPE1	-0.0416	0.205
YDL164C	CDC9-1	YHR076W	PTC7	-0.0094	0.428
YDL164C	CDC9-1	YHR077C	NMD2	-0.0782	4.89e-07
YDL164C	CDC9-1	YHR078W	YHR078W	-0.0013	0.475
YDL164C	CDC9-1	YHR079C-B	YHR079C-B	0.0134	0.364
YDL164C	CDC9-1	YHR079C	IRE1	0.0013	0.487
YDL164C	CDC9-1	YHR080C	YHR080C	0.0302	0.0271
YDL164C	CDC9-1	YHR081W	LRP1	-0.1419	0.00955
YDL164C	CDC9-1	YHR082C	KSP1	-0.0206	0.0695
YDL164C	CDC9-1	YHR086W	NAM8	-0.0277	0.245
YDL164C	CDC9-1	YHR087W	RTC3	0.0414	0.224
YDL164C	CDC9-1	YHR092C	HXT4	-0.0146	0.267
YDL164C	CDC9-1	YHR093W	YHR093W	0.0243	0.0787
YDL164C	CDC9-1	YHR094C	HXT1	-0.0279	2.26e-11
YDL164C	CDC9-1	YHR095W	YHR095W	0.0293	0.246
YDL164C	CDC9-1	YHR096C	HXT5	0.0165	0.374
YDL164C	CDC9-1	YHR097C	YHR097C	-0.0002	0.497
YDL164C	CDC9-1	YHR103W	SBE22	-0.0087	0.2
YDL164C	CDC9-1	YHR104W	GRE3	0.0123	0.386
YDL164C	CDC9-1	YHR105W	YPT35	0.0512	0.0673
YDL164C	CDC9-1	YHR106W	TRR2	-0.0096	0.365
YDL164C	CDC9-1	YHR108W	GGA2	0.0657	0.00802
YDL164C	CDC9-1	YHR109W	CTM1	0.0335	0.135
YDL164C	CDC9-1	YHR110W	ERP5	0.0298	0.211
YDL164C	CDC9-1	YHR111W	UBA4	0.1084	0.00121
YDL164C	CDC9-1	YHR112C	YHR112C	0.0146	0.377
YDL164C	CDC9-1	YHR113W	APE4	-0.0129	0.414
YDL164C	CDC9-1	YHR114W	BZZ1	-0.0156	0.118
YDL164C	CDC9-1	YHR116W	COX23	0.0076	0.455
YDL164C	CDC9-1	YHR117W	TOM71	-0.0027	0.481
YDL164C	CDC9-1	YHR121W	LSM12	-0.0154	0.407
YDL164C	CDC9-1	YHR123W	EPT1	-0.0086	0.196
YDL164C	CDC9-1	YHR124W	NDT80	0.0029	0.472
YDL164C	CDC9-1	YHR125W	YHR125W	-0.0042	0.464
YDL164C	CDC9-1	YHR126C	ANS1	0.0325	0.244
YDL164C	CDC9-1	YHR127W	YHR127W	-0.0622	0.0789
YDL164C	CDC9-1	YHR129C	ARP1	0.0197	0.248
YDL164C	CDC9-1	YHR130C	YHR130C	0.003	0.441
YDL164C	CDC9-1	YHR131C	YHR131C	-0.0278	0.0126
YDL164C	CDC9-1	YHR132C	ECM14	0.1196	0.00354
YDL164C	CDC9-1	YHR132W-A	IGO2	0.0059	0.424
YDL164C	CDC9-1	YHR133C	NSG1	0.0201	0.3
YDL164C	CDC9-1	YHR134W	WSS1	-0.0796	0.143
YDL164C	CDC9-1	YHR135C	YCK1	-0.0717	0.0117
YDL164C	CDC9-1	YHR136C	SPL2	-0.0368	0.148
YDL164C	CDC9-1	YHR137W	ARO9	0.0026	0.416
YDL164C	CDC9-1	YHR138C	YHR138C	-0.016	0.363
YDL164C	CDC9-1	YHR139C-A	YHR139C-A	0.0431	0.188
YDL164C	CDC9-1	YHR139C	SPS100	0.022	0.263
YDL164C	CDC9-1	YHR140W	YHR140W	-0.039	0.16
YDL164C	CDC9-1	YHR142W	CHS7	0.0631	0.12
YDL164C	CDC9-1	YHR143W	DSE2	-0.1224	0.00411
YDL164C	CDC9-1	YHR146W	CRP1	0.0068	0.27
YDL164C	CDC9-1	YHR150W	PEX28	-0.0461	0.259
YDL164C	CDC9-1	YHR151C	MTC6	-0.0516	0.219
YDL164C	CDC9-1	YHR152W	SPO12	-0.0421	0.261
YDL164C	CDC9-1	YHR153C	SPO16	-0.0438	0.165
YDL164C	CDC9-1	YHR154W	RTT107	0.0868	0.0375
YDL164C	CDC9-1	YHR155W	YSP1	0.0186	0.374
YDL164C	CDC9-1	YHR156C	LIN1	-0.0194	0.392
YDL164C	CDC9-1	YHR157W	REC104	-0.0004	0.495
YDL164C	CDC9-1	YHR158C	KEL1	-0.0224	0.321
YDL164C	CDC9-1	YHR159W	TDA11	-0.052	0.23
YDL164C	CDC9-1	YHR160C	PEX18	-0.0231	0.32
YDL164C	CDC9-1	YHR161C	YAP1801	-0.0096	0.437
YDL164C	CDC9-1	YHR162W	YHR162W	-0.0423	0.271
YDL164C	CDC9-1	YHR163W	SOL3	-0.0449	0.239
YDL164C	CDC9-1	YHR167W	THP2	0.012	0.315
YDL164C	CDC9-1	YHR171W	ATG7	-0.0058	0.465
YDL164C	CDC9-1	YHR176W	FMO1	-0.0295	0.0392
YDL164C	CDC9-1	YHR178W	STB5	-0.0635	0.233
YDL164C	CDC9-1	YHR179W	OYE2	0.0222	0.279
YDL164C	CDC9-1	YHR180W	YHR180W	-0.2066	0
YDL164C	CDC9-1	YHR181W	SVP26	-0.0439	0.00617
YDL164C	CDC9-1	YHR182W	YHR182W	-0.0336	0.087
YDL164C	CDC9-1	YHR184W	SSP1	0.0448	0.171
YDL164C	CDC9-1	YHR185C	PFS1	-0.0101	0.261
YDL164C	CDC9-1	YHR189W	PTH1	-0.1126	1.65e-05
YDL164C	CDC9-1	YHR191C	CTF8	-0.014	0.171
YDL164C	CDC9-1	YHR193C	EGD2	0.1924	0.0164
YDL164C	CDC9-1	YHR195W	NVJ1	-0.0217	0.207
YDL164C	CDC9-1	YHR198C	AIM18	-0.0355	0.0838
YDL164C	CDC9-1	YHR199C	AIM46	0.0199	0.177
YDL164C	CDC9-1	YHR200W	RPN10	0.0562	0.131
YDL164C	CDC9-1	YHR202W	YHR202W	-0.0315	0.00871
YDL164C	CDC9-1	YHR203C	RPS4B	-0.0102	0.458
YDL164C	CDC9-1	YHR204W	MNL1	0.0132	0.108
YDL164C	CDC9-1	YHR206W	SKN7	-0.0181	0.213
YDL164C	CDC9-1	YHR207C	SET5	-0.0181	0.306
YDL164C	CDC9-1	YHR209W	CRG1	0.0256	0.215
YDL164C	CDC9-1	YHR210C	YHR210C	0.0322	0.188
YDL164C	CDC9-1	YIL001W	YIL001W	-0.0186	0.218
YDL164C	CDC9-1	YIL002C	INP51	0.0284	0.216
YDL164C	CDC9-1	YIL005W	EPS1	-0.0442	0.202
YDL164C	CDC9-1	YIL007C	NAS2	-0.0084	0.376
YDL164C	CDC9-1	YIL008W	URM1	0.084	0.0853
YDL164C	CDC9-1	YIL009C-A	EST3	-0.002	0.478
YDL164C	CDC9-1	YIL010W	DOT5	0.0257	0.226
YDL164C	CDC9-1	YIL012W	YIL012W	-0.0072	0.362
YDL164C	CDC9-1	YIL013C	PDR11	0.025	0.339
YDL164C	CDC9-1	YIL014W	MNT3	0.0405	0.151
YDL164C	CDC9-1	YIL015C-A	YIL015C-A	0.0132	0.315
YDL164C	CDC9-1	YIL015W	BAR1	-0.0119	0.405
YDL164C	CDC9-1	YIL016W	SNL1	-0.0155	0.384
YDL164C	CDC9-1	YIL017C	VID28	0.1392	2.28e-10
YDL164C	CDC9-1	YIL023C	YKE4	-0.0132	0.37
YDL164C	CDC9-1	YIL024C	YIL024C	-0.0361	0.287
YDL164C	CDC9-1	YIL025C	YIL025C	0.0016	0.472
YDL164C	CDC9-1	YIL028W	YIL028W	-0.0128	0.414
YDL164C	CDC9-1	YIL029C	YIL029C	-0.0285	0.22
YDL164C	CDC9-1	YIL030C	SSM4	-0.0313	0.278
YDL164C	CDC9-1	YIL032C	YIL032C	0.0262	0.205
YDL164C	CDC9-1	YIL034C	CAP2	0.0383	0.104
YDL164C	CDC9-1	YIL035C	CKA1	-0.0073	0.444
YDL164C	CDC9-1	YIL036W	CST6	0.1129	0.00852
YDL164C	CDC9-1	YIL037C	PRM2	-0.0284	0.146
YDL164C	CDC9-1	YIL040W	APQ12	-0.0671	0.073
YDL164C	CDC9-1	YIL041W	GVP36	-0.0081	0.426
YDL164C	CDC9-1	YIL042C	PKP1	0.0013	0.489
YDL164C	CDC9-1	YIL043C	CBR1	-0.0331	0.307
YDL164C	CDC9-1	YIL044C	AGE2	-0.0471	0.13
YDL164C	CDC9-1	YIL045W	PIG2	0.0578	0.0591
YDL164C	CDC9-1	YIL047C	SYG1	0.0102	0.339
YDL164C	CDC9-1	YIL050W	PCL7	-0.0244	0.267
YDL164C	CDC9-1	YIL052C	RPL34B	0.071	0.0974
YDL164C	CDC9-1	YIL053W	RHR2	0.09	0.108
YDL164C	CDC9-1	YIL054W	YIL054W	-0.008	0.343
YDL164C	CDC9-1	YIL055C	YIL055C	0.0337	0.303
YDL164C	CDC9-1	YIL056W	VHR1	-0.0193	0.355
YDL164C	CDC9-1	YIL057C	RGI2	-0.0321	0.322
YDL164C	CDC9-1	YIL058W	YIL058W	-0.0094	0.28
YDL164C	CDC9-1	YIL059C	YIL059C	0.0439	0.157
YDL164C	CDC9-1	YIL064W	SEE1	0.0524	0.0818
YDL164C	CDC9-1	YIL065C	FIS1	-0.0183	0.267
YDL164C	CDC9-1	YIL066C	RNR3	-0.0018	0.48
YDL164C	CDC9-1	YIL067C	YIL067C	0.0139	0.285
YDL164C	CDC9-1	YIL071C	PCI8	-0.0384	0.209
YDL164C	CDC9-1	YIL072W	HOP1	0.0265	0.291
YDL164C	CDC9-1	YIL073C	SPO22	0.0251	0.289
YDL164C	CDC9-1	YIL074C	SER33	0.0036	0.477
YDL164C	CDC9-1	YIL077C	YIL077C	-0.0709	0.297
YDL164C	CDC9-1	YIL079C	AIR1	-0.0131	0.428
YDL164C	CDC9-1	YIL084C	SDS3	0.0464	0.224
YDL164C	CDC9-1	YIL085C	KTR7	0.0388	0.264
YDL164C	CDC9-1	YIL086C	YIL086C	0.0048	0.453
YDL164C	CDC9-1	YIL087C	AIM19	-0.0304	0.0879
YDL164C	CDC9-1	YIL088C	AVT7	-0.0287	0.0163
YDL164C	CDC9-1	YIL089W	YIL089W	0.027	0.297
YDL164C	CDC9-1	YIL090W	ICE2	0.0238	0.207
YDL164C	CDC9-1	YIL092W	YIL092W	-0.0182	0.111
YDL164C	CDC9-1	YIL095W	PRK1	0.0425	0.115
YDL164C	CDC9-1	YIL096C	YIL096C	0.0465	0.135
YDL164C	CDC9-1	YIL097W	FYV10	-0.0618	0.0773
YDL164C	CDC9-1	YIL098C	FMC1	-0.0034	0.463
YDL164C	CDC9-1	YIL099W	SGA1	0.0181	0.313
YDL164C	CDC9-1	YIL100W	YIL100W	-0.0035	0.463
YDL164C	CDC9-1	YIL101C	XBP1	-0.0334	0.101
YDL164C	CDC9-1	YIL102C	YIL102C	-0.0409	0.0128
YDL164C	CDC9-1	YIL103W	DPH1	-0.0122	0.307
YDL164C	CDC9-1	YIL105C	SLM1	-0.0145	0.368
YDL164C	CDC9-1	YIL107C	PFK26	-0.0174	0.296
YDL164C	CDC9-1	YIL108W	YIL108W	-0.028	0.167
YDL164C	CDC9-1	YIL110W	HPM1	-0.0142	0.421
YDL164C	CDC9-1	YIL111W	COX5B	0.0349	0.191
YDL164C	CDC9-1	YIL112W	HOS4	-0.0504	0.231
YDL164C	CDC9-1	YIL113W	SDP1	-0.0175	0.0289
YDL164C	CDC9-1	YIL114C	POR2	-0.0122	0.417
YDL164C	CDC9-1	YIL117C	PRM5	-0.0173	0.295
YDL164C	CDC9-1	YIL119C	RPI1	-0.0212	0.268
YDL164C	CDC9-1	YIL120W	QDR1	0.0139	0.294
YDL164C	CDC9-1	YIL122W	POG1	0.1007	4.27e-06
YDL164C	CDC9-1	YIL123W	SIM1	-0.0019	0.481
YDL164C	CDC9-1	YIL124W	AYR1	0.0256	0.209
YDL164C	CDC9-1	YIL130W	ASG1	-0.0388	0.165
YDL164C	CDC9-1	YIL131C	FKH1	0.0228	0.242
YDL164C	CDC9-1	YIL132C	CSM2	0.0144	0.292
YDL164C	CDC9-1	YIL133C	RPL16A	0.0061	0.449
YDL164C	CDC9-1	YIL134W	FLX1	-0.0929	0.196
YDL164C	CDC9-1	YIL135C	VHS2	0.0333	9.02e-09
YDL164C	CDC9-1	YIL136W	OM45	-0.0196	0.304
YDL164C	CDC9-1	YIL137C	TMA108	-0.0045	0.418
YDL164C	CDC9-1	YIL138C	TPM2	0.0207	0.274
YDL164C	CDC9-1	YIL139C	REV7	-0.0215	0.317
YDL164C	CDC9-1	YIL140W	AXL2	-0.0267	0.168
YDL164C	CDC9-1	YIL141W	YIL141W	0.007	0.431
YDL164C	CDC9-1	YIL145C	PAN6	0.0187	0.308
YDL164C	CDC9-1	YIL146C	ECM37	-0.0095	0.471
YDL164C	CDC9-1	YIL149C	MLP2	0.0434	1.29e-22
YDL164C	CDC9-1	YIL151C	YIL151C	-0.0218	0.253
YDL164C	CDC9-1	YIL152W	YIL152W	-0.0272	0.335
YDL164C	CDC9-1	YIL153W	RRD1	0.0157	0.309
YDL164C	CDC9-1	YIL154C	IMP2'	0.0014	0.479
YDL164C	CDC9-1	YIL155C	GUT2	0.0069	0.432
YDL164C	CDC9-1	YIL156W	UBP7	0.0623	0.000442
YDL164C	CDC9-1	YIL158W	AIM20	0.0093	7.34e-06
YDL164C	CDC9-1	YIL159W	BNR1	0.0356	0.23
YDL164C	CDC9-1	YIL160C	POT1	-0.0017	0.477
YDL164C	CDC9-1	YIL161W	YIL161W	-0.2479	5.16e-05
YDL164C	CDC9-1	YIL162W	SUC2	-0.041	0.248
YDL164C	CDC9-1	YIL163C	YIL163C	0.0155	0.44
YDL164C	CDC9-1	YIL164C	NIT1	0.0264	0.334
YDL164C	CDC9-1	YIL165C	YIL165C	-0.032	0.378
YDL164C	CDC9-1	YIL166C	YIL166C	0.0593	0.275
YDL164C	CDC9-1	YIL167W	SDL1	-0.0754	0.196
YDL164C	CDC9-1	YIL168W	YIL168W	-0.1434	0.06
YDL164C	CDC9-1	YIL170W	HXT12	0.0105	0.463
YDL164C	CDC9-1	YIL173W	VTH1	-0.036	0.32
YDL164C	CDC9-1	YIR001C	SGN1	-0.1809	0.0565
YDL164C	CDC9-1	YIR002C	MPH1	-0.0999	0.2
YDL164C	CDC9-1	YIR003W	AIM21	-0.1385	0.106
YDL164C	CDC9-1	YIR005W	IST3	-0.0675	0.213
YDL164C	CDC9-1	YIR007W	YIR007W	0.0631	0.0765
YDL164C	CDC9-1	YIR013C	GAT4	-0.0022	0.444
YDL164C	CDC9-1	YIR014W	YIR014W	0.015	0.357
YDL164C	CDC9-1	YIR016W	YIR016W	0.0279	0.355
YDL164C	CDC9-1	YIR017C	MET28	-0.0273	0.123
YDL164C	CDC9-1	YIR018W	YAP5	0.0546	0.00736
YDL164C	CDC9-1	YIR019C	MUC1	0.0038	0.471
YDL164C	CDC9-1	YIR020C	YIR020C	-0.0288	0.216
YDL164C	CDC9-1	YIR020W-B	YIR020W-B	0.0116	0.441
YDL164C	CDC9-1	YIR024C	YIR024C	-0.0075	0.453
YDL164C	CDC9-1	YIR025W	MND2	-0.0305	0.164
YDL164C	CDC9-1	YIR027C	DAL1	-0.0058	0.455
YDL164C	CDC9-1	YIR028W	DAL4	-0.022	0.135
YDL164C	CDC9-1	YIR029W	DAL2	0.0373	0.187
YDL164C	CDC9-1	YIR030C	DCG1	0.0225	0.0414
YDL164C	CDC9-1	YIR031C	DAL7	-0.0372	0.158
YDL164C	CDC9-1	YIR032C	DAL3	0.0116	0.332
YDL164C	CDC9-1	YIR033W	MGA2	0.0367	0.194
YDL164C	CDC9-1	YIR035C	YIR035C	0.0867	0.111
YDL164C	CDC9-1	YIR036C	IRC24	0.0263	0.292
YDL164C	CDC9-1	YIR037W	HYR1	-0.0093	0.391
YDL164C	CDC9-1	YIR038C	GTT1	0.0282	0.302
YDL164C	CDC9-1	YIR039C	YPS6	0.0002	0.497
YDL164C	CDC9-1	YIR042C	YIR042C	-0.0306	0.119
YDL164C	CDC9-1	YIR043C	YIR043C	-0.0147	0.307
YDL164C	CDC9-1	YJL004C	SYS1	-0.0321	0.257
YDL164C	CDC9-1	YJL007C	YJL007C	-0.025	0.348
YDL164C	CDC9-1	YJL012C	VTC4	0.0344	0.017
YDL164C	CDC9-1	YJL013C	MAD3	0.0061	0.419
YDL164C	CDC9-1	YJL016W	YJL016W	-0.0344	0.127
YDL164C	CDC9-1	YJL017W	YJL017W	0.0307	0.0352
YDL164C	CDC9-1	YJL020C	BBC1	-0.0057	0.456
YDL164C	CDC9-1	YJL021C	YJL021C	0.0091	0.236
YDL164C	CDC9-1	YJL022W	YJL022W	-0.0019	0.371
YDL164C	CDC9-1	YJL024C	APS3	-0.0142	0.389
YDL164C	CDC9-1	YJL027C	YJL027C	0.006	0.453
YDL164C	CDC9-1	YJL028W	YJL028W	0.0397	0.284
YDL164C	CDC9-1	YJL030W	MAD2	0.079	0.0727
YDL164C	CDC9-1	YJL036W	SNX4	0.0241	0.312
YDL164C	CDC9-1	YJL037W	IRC18	-0.0055	0.416
YDL164C	CDC9-1	YJL038C	LOH1	-0.0048	0.452
YDL164C	CDC9-1	YJL042W	MHP1	0.0268	0.058
YDL164C	CDC9-1	YJL043W	YJL043W	-0.0125	0.358
YDL164C	CDC9-1	YJL044C	GYP6	-0.039	0.128
YDL164C	CDC9-1	YJL046W	AIM22	0.073	0.0625
YDL164C	CDC9-1	YJL047C	RTT101	-0.0168	0.394
YDL164C	CDC9-1	YJL048C	UBX6	0.0178	0.387
YDL164C	CDC9-1	YJL049W	YJL049W	-0.0032	0.482
YDL164C	CDC9-1	YJL051W	IRC8	-0.0161	0.245
YDL164C	CDC9-1	YJL053W	PEP8	-0.0161	0.366
YDL164C	CDC9-1	YJL055W	YJL055W	-0.0222	0.104
YDL164C	CDC9-1	YJL057C	IKS1	-0.0064	0.417
YDL164C	CDC9-1	YJL058C	BIT61	-0.0031	0.419
YDL164C	CDC9-1	YJL059W	YHC3	-0.036	0.324
YDL164C	CDC9-1	YJL060W	BNA3	0.145	0.0239
YDL164C	CDC9-1	YJL062W	LAS21	-0.0665	0.185
YDL164C	CDC9-1	YJL064W	YJL064W	-0.0127	0.395
YDL164C	CDC9-1	YJL065C	DLS1	-0.0771	0.215
YDL164C	CDC9-1	YJL066C	MPM1	0.076	0.0908
YDL164C	CDC9-1	YJL067W	YJL067W	-0.0158	0.441
YDL164C	CDC9-1	YJL068C	YJL068C	0.0533	7.89e-09
YDL164C	CDC9-1	YJL070C	YJL070C	-0.0643	0.0221
YDL164C	CDC9-1	YJL073W	JEM1	0.0197	0.347
YDL164C	CDC9-1	YJL077C	ICS3	0.0163	0.388
YDL164C	CDC9-1	YJL078C	PRY3	-0.0463	0.232
YDL164C	CDC9-1	YJL079C	PRY1	-0.0054	0.468
YDL164C	CDC9-1	YJL083W	TAX4	0.0232	0.367
YDL164C	CDC9-1	YJL084C	ALY2	0.0488	0.243
YDL164C	CDC9-1	YJL089W	SIP4	-0.0488	0.347
YDL164C	CDC9-1	YJL093C	TOK1	-0.1117	0.0052
YDL164C	CDC9-1	YJL094C	KHA1	-0.0827	0.182
YDL164C	CDC9-1	YJL095W	BCK1	0.0026	0.488
YDL164C	CDC9-1	YJL098W	SAP185	-0.0431	0.235
YDL164C	CDC9-1	YJL099W	CHS6	0.0702	1.05e-19
YDL164C	CDC9-1	YJL100W	LSB6	0.004	0.481
YDL164C	CDC9-1	YJL101C	GSH1	-0.2726	0.000295
YDL164C	CDC9-1	YJL103C	GSM1	0.0438	0.0819
YDL164C	CDC9-1	YJL105W	SET4	-0.032	0.36
YDL164C	CDC9-1	YJL106W	IME2	0.0231	0.296
YDL164C	CDC9-1	YJL107C	YJL107C	-0.0156	0.395
YDL164C	CDC9-1	YJL108C	PRM10	0.0547	0.0779
YDL164C	CDC9-1	YJL110C	GZF3	-0.1545	0.0838
YDL164C	CDC9-1	YJL112W	MDV1	-0.1406	0.118
YDL164C	CDC9-1	YJL115W	ASF1	-0.005	0.482
YDL164C	CDC9-1	YJL116C	NCA3	0.0108	0.416
YDL164C	CDC9-1	YJL117W	PHO86	-0.0849	0.141
YDL164C	CDC9-1	YJL120W	YJL120W	0.1099	0.0314
YDL164C	CDC9-1	YJL121C	RPE1	0.0141	0.203
YDL164C	CDC9-1	YJL122W	ALB1	-0.0296	0.255
YDL164C	CDC9-1	YJL123C	MTC1	0.0216	0.263
YDL164C	CDC9-1	YJL124C	LSM1	-0.0096	0.399
YDL164C	CDC9-1	YJL126W	NIT2	-0.0481	5.76e-109
YDL164C	CDC9-1	YJL128C	PBS2	0.0094	0.421
YDL164C	CDC9-1	YJL130C	URA2	-0.0172	0.336
YDL164C	CDC9-1	YJL132W	YJL132W	0.064	0.202
YDL164C	CDC9-1	YJL133W	MRS3	-0.0044	0.471
YDL164C	CDC9-1	YJL134W	LCB3	-0.0283	0.26
YDL164C	CDC9-1	YJL135W	YJL135W	0.0148	0.354
YDL164C	CDC9-1	YJL136C	RPS21B	0.0097	0.425
YDL164C	CDC9-1	YJL137C	GLG2	-0.0396	0.214
YDL164C	CDC9-1	YJL138C	TIF2	0.0099	0.412
YDL164C	CDC9-1	YJL139C	YUR1	-0.0018	0.487
YDL164C	CDC9-1	YJL141C	YAK1	-0.0133	0.322
YDL164C	CDC9-1	YJL142C	YJL142C	0.0086	0.394
YDL164C	CDC9-1	YJL144W	YJL144W	-0.0327	0.204
YDL164C	CDC9-1	YJL145W	SFH5	0.0034	0.406
YDL164C	CDC9-1	YJL146W	IDS2	0.0178	0.308
YDL164C	CDC9-1	YJL147C	YJL147C	0.0137	0.259
YDL164C	CDC9-1	YJL148W	RPA34	0.0725	0.126
YDL164C	CDC9-1	YJL149W	DAS1	0.0565	0.0447
YDL164C	CDC9-1	YJL150W	YJL150W	-0.0315	0.221
YDL164C	CDC9-1	YJL151C	SNA3	-0.0151	0.389
YDL164C	CDC9-1	YJL152W	YJL152W	-0.0197	0.223
YDL164C	CDC9-1	YJL153C	INO1	-0.013	0.392
YDL164C	CDC9-1	YJL154C	VPS35	-0.0079	0.431
YDL164C	CDC9-1	YJL155C	FBP26	0.0201	0.339
YDL164C	CDC9-1	YJL158C	CIS3	0.0112	0.425
YDL164C	CDC9-1	YJL159W	HSP150	0.0222	0.288
YDL164C	CDC9-1	YJL160C	YJL160C	0.0139	0.442
YDL164C	CDC9-1	YJL161W	FMP33	-0.0237	0.33
YDL164C	CDC9-1	YJL162C	JJJ2	-0.0163	0.268
YDL164C	CDC9-1	YJL163C	YJL163C	-0.0265	0.0605
YDL164C	CDC9-1	YJL164C	TPK1	-0.0022	0.476
YDL164C	CDC9-1	YJL165C	HAL5	0.0344	0.19
YDL164C	CDC9-1	YJL168C	SET2	-0.0157	0.369
YDL164C	CDC9-1	YJL169W	YJL169W	-0.0188	0.347
YDL164C	CDC9-1	YJL170C	ASG7	-0.001	0.486
YDL164C	CDC9-1	YJL171C	YJL171C	0.0189	0.318
YDL164C	CDC9-1	YJL172W	CPS1	-0.0064	0.45
YDL164C	CDC9-1	YJL177W	RPL17B	0.1919	0.0411
YDL164C	CDC9-1	YJL178C	ATG27	0.0193	0.26
YDL164C	CDC9-1	YJL181W	YJL181W	-0.0146	0.177
YDL164C	CDC9-1	YJL182C	YJL182C	-0.0405	0.197
YDL164C	CDC9-1	YJL183W	MNN11	0.0056	0.471
YDL164C	CDC9-1	YJL185C	YJL185C	0.0297	0.223
YDL164C	CDC9-1	YJL186W	MNN5	0.0858	0.0023
YDL164C	CDC9-1	YJL187C	SWE1	-0.0444	0.289
YDL164C	CDC9-1	YJL188C	YJL188C	-0.1381	0.132
YDL164C	CDC9-1	YJL191W	RPS14B	-0.0191	0.0407
YDL164C	CDC9-1	YJL192C	SOP4	0.0123	0.384
YDL164C	CDC9-1	YJL193W	YJL193W	0.0246	0.343
YDL164C	CDC9-1	YJL196C	ELO1	-0.044	0.293
YDL164C	CDC9-1	YJL197W	UBP12	-0.0356	0.333
YDL164C	CDC9-1	YJL198W	PHO90	-0.1305	0.126
YDL164C	CDC9-1	YJL199C	YJL199C	0.0173	0.416
YDL164C	CDC9-1	YJL201W	ECM25	-0.0659	0.307
YDL164C	CDC9-1	YJL206C-A	YJL206C-A	-0.0067	0.462
YDL164C	CDC9-1	YJL206C	YJL206C	-0.0111	0.46
YDL164C	CDC9-1	YJL208C	NUC1	-0.0036	0.485
YDL164C	CDC9-1	YJL210W	PEX2	0.0407	0.000921
YDL164C	CDC9-1	YJL211C	YJL211C	-0.0427	0.23
YDL164C	CDC9-1	YJL212C	OPT1	0.0839	0.101
YDL164C	CDC9-1	YJL213W	YJL213W	-0.0155	0.4
YDL164C	CDC9-1	YJL214W	HXT8	-0.0483	0.0647
YDL164C	CDC9-1	YJL215C	YJL215C	0.01	0.407
YDL164C	CDC9-1	YJL216C	IMA5	-0.1388	0.0679
YDL164C	CDC9-1	YJL217W	REE1	-0.0346	0.162
YDL164C	CDC9-1	YJL218W	YJL218W	0.0477	2.7e-27
YDL164C	CDC9-1	YJR001W	AVT1	-0.0346	0.159
YDL164C	CDC9-1	YJR003C	YJR003C	0.0148	0.23
YDL164C	CDC9-1	YJR005W	APL1	-0.0242	0.289
YDL164C	CDC9-1	YJR008W	YJR008W	-0.0094	0.41
YDL164C	CDC9-1	YJR009C	TDH2	-0.0023	0.476
YDL164C	CDC9-1	YJR010C-A	SPC1	0.0231	0.177
YDL164C	CDC9-1	YJR010W	MET3	0.017	0.38
YDL164C	CDC9-1	YJR011C	YJR011C	-0.3445	0.000277
YDL164C	CDC9-1	YJR014W	TMA22	0.1041	8.23e-13
YDL164C	CDC9-1	YJR015W	YJR015W	0.0591	0.279
YDL164C	CDC9-1	YJR019C	TES1	0.0323	0.172
YDL164C	CDC9-1	YJR020W	YJR020W	0.047	0.13
YDL164C	CDC9-1	YJR021C	REC107	-0.0048	0.421
YDL164C	CDC9-1	YJR024C	MDE1	-0.0011	0.492
YDL164C	CDC9-1	YJR025C	BNA1	-0.0625	0.162
YDL164C	CDC9-1	YJR030C	YJR030C	-0.0369	0.0238
YDL164C	CDC9-1	YJR031C	GEA1	0.0175	0.234
YDL164C	CDC9-1	YJR032W	CPR7	0.0033	0.474
YDL164C	CDC9-1	YJR033C	RAV1	0.1148	0.129
YDL164C	CDC9-1	YJR035W	RAD26	-0.0034	0.48
YDL164C	CDC9-1	YJR036C	HUL4	-0.0305	0.257
YDL164C	CDC9-1	YJR037W	YJR037W	-0.0442	0.236
YDL164C	CDC9-1	YJR038C	YJR038C	-0.0006	0.493
YDL164C	CDC9-1	YJR039W	YJR039W	-0.0141	0.301
YDL164C	CDC9-1	YJR040W	GEF1	0.0906	0.0177
YDL164C	CDC9-1	YJR043C	POL32	-0.0362	0.257
YDL164C	CDC9-1	YJR044C	VPS55	-0.0735	0.0208
YDL164C	CDC9-1	YJR047C	ANB1	-0.0192	0.361
YDL164C	CDC9-1	YJR048W	CYC1	0.0337	0.101
YDL164C	CDC9-1	YJR050W	ISY1	0.0202	0.305
YDL164C	CDC9-1	YJR051W	OSM1	0.0176	0.182
YDL164C	CDC9-1	YJR052W	RAD7	0.0169	0.398
YDL164C	CDC9-1	YJR053W	BFA1	0.0294	0.0474
YDL164C	CDC9-1	YJR054W	YJR054W	-0.0076	0.447
YDL164C	CDC9-1	YJR058C	APS2	0.002	0.487
YDL164C	CDC9-1	YJR059W	PTK2	0.0123	0.334
YDL164C	CDC9-1	YJR060W	CBF1	-0.0561	0.274
YDL164C	CDC9-1	YJR061W	YJR061W	-0.0788	0.0618
YDL164C	CDC9-1	YJR062C	NTA1	0.0371	0.000698
YDL164C	CDC9-1	YJR066W	TOR1	-0.0014	0.477
YDL164C	CDC9-1	YJR069C	HAM1	0.0428	0.08
YDL164C	CDC9-1	YJR070C	LIA1	0.0418	0.181
YDL164C	CDC9-1	YJR074W	MOG1	-0.011	0.433
YDL164C	CDC9-1	YJR075W	HOC1	-0.0138	0.366
YDL164C	CDC9-1	YJR077C	MIR1	0.0503	0.124
YDL164C	CDC9-1	YJR078W	BNA2	-0.0303	0.252
YDL164C	CDC9-1	YJR079W	YJR079W	-0.0447	0.0451
YDL164C	CDC9-1	YJR080C	AIM24	-0.0366	9.91e-05
YDL164C	CDC9-1	YJR082C	EAF6	0.0367	0.237
YDL164C	CDC9-1	YJR083C	ACF4	-0.0772	0.196
YDL164C	CDC9-1	YJR087W	YJR087W	-0.0744	0.24
YDL164C	CDC9-1	YJR088C	EMC2	0.032	0.358
YDL164C	CDC9-1	YJR091C	JSN1	-0.015	0.392
YDL164C	CDC9-1	YJR092W	BUD4	-0.0123	0.415
YDL164C	CDC9-1	YJR094C	IME1	0.0315	0.393
YDL164C	CDC9-1	YJR094W-A	RPL43B	0.0074	0.445
YDL164C	CDC9-1	YJR095W	SFC1	0.0397	0.214
YDL164C	CDC9-1	YJR096W	YJR096W	-0.0441	0.337
YDL164C	CDC9-1	YJR097W	JJJ3	0.0909	0.205
YDL164C	CDC9-1	YJR098C	YJR098C	0.0572	0.301
YDL164C	CDC9-1	YJR099W	YUH1	-0.1527	0.098
YDL164C	CDC9-1	YJR100C	AIM25	-0.3881	0.000138
YDL164C	CDC9-1	YJR103W	URA8	-0.0562	0.263
YDL164C	CDC9-1	YJR106W	ECM27	-0.0234	0.294
YDL164C	CDC9-1	YJR107W	YJR107W	-0.0279	0.226
YDL164C	CDC9-1	YJR108W	ABM1	-0.0048	0.466
YDL164C	CDC9-1	YJR110W	YMR1	-0.056	0.17
YDL164C	CDC9-1	YJR111C	YJR111C	-0.0146	0.237
YDL164C	CDC9-1	YJR115W	YJR115W	-0.0162	0.195
YDL164C	CDC9-1	YJR116W	TDA4	0.0018	0.475
YDL164C	CDC9-1	YJR117W	STE24	-0.0573	0.254
YDL164C	CDC9-1	YJR119C	JHD2	0.0176	0.339
YDL164C	CDC9-1	YJR120W	YJR120W	0.001	0.491
YDL164C	CDC9-1	YJR124C	YJR124C	-0.0021	0.483
YDL164C	CDC9-1	YJR125C	ENT3	-0.0561	1.89e-07
YDL164C	CDC9-1	YJR126C	VPS70	-0.0268	0.207
YDL164C	CDC9-1	YJR127C	RSF2	-0.0547	0.0235
YDL164C	CDC9-1	YJR128W	YJR128W	-0.008	0.28
YDL164C	CDC9-1	YJR129C	YJR129C	0.027	0.143
YDL164C	CDC9-1	YJR130C	STR2	-0.0224	0.236
YDL164C	CDC9-1	YJR131W	MNS1	-0.0079	0.458
YDL164C	CDC9-1	YJR133W	XPT1	0.0141	0.329
YDL164C	CDC9-1	YJR134C	SGM1	-0.0581	0.125
YDL164C	CDC9-1	YJR135C	MCM22	0.0105	0.241
YDL164C	CDC9-1	YJR137C	ECM17	0.005	0.436
YDL164C	CDC9-1	YJR139C	HOM6	-0.043	0.238
YDL164C	CDC9-1	YJR140C	HIR3	0.0255	0.308
YDL164C	CDC9-1	YJR142W	YJR142W	0.0146	0.345
YDL164C	CDC9-1	YJR146W	YJR146W	-0.0112	0.409
YDL164C	CDC9-1	YJR147W	HMS2	-0.0402	0.254
YDL164C	CDC9-1	YJR149W	YJR149W	-0.0096	0.381
YDL164C	CDC9-1	YJR150C	DAN1	-0.0252	0.285
YDL164C	CDC9-1	YJR152W	DAL5	-0.0133	0.251
YDL164C	CDC9-1	YJR153W	PGU1	-0.0331	0.158
YDL164C	CDC9-1	YJR154W	YJR154W	-0.0139	0.24
YDL164C	CDC9-1	YKL001C	MET14	0.0166	0.248
YDL164C	CDC9-1	YKL005C	BYE1	0.0198	0.23
YDL164C	CDC9-1	YKL006W	RPL14A	-0.0441	4.64e-17
YDL164C	CDC9-1	YKL007W	CAP1	-0.0092	0.338
YDL164C	CDC9-1	YKL008C	LAC1	-0.0423	1.06e-05
YDL164C	CDC9-1	YKL009W	MRT4	0.1308	0.012
YDL164C	CDC9-1	YKL010C	UFD4	-0.017	0.368
YDL164C	CDC9-1	YKL015W	PUT3	0.051	0.184
YDL164C	CDC9-1	YKL017C	HCS1	0.0251	0.371
YDL164C	CDC9-1	YKL020C	SPT23	-0.0179	0.21
YDL164C	CDC9-1	YKL023W	YKL023W	-0.0082	0.368
YDL164C	CDC9-1	YKL025C	PAN3	-0.001	0.49
YDL164C	CDC9-1	YKL026C	GPX1	-0.0352	0.00145
YDL164C	CDC9-1	YKL027W	YKL027W	-0.0207	0.343
YDL164C	CDC9-1	YKL029C	MAE1	-0.004	0.421
YDL164C	CDC9-1	YKL030W	YKL030W	-0.0284	0.317
YDL164C	CDC9-1	YKL031W	YKL031W	-0.0259	0.275
YDL164C	CDC9-1	YKL032C	IXR1	0.0458	0.191
YDL164C	CDC9-1	YKL033W-A	YKL033W-A	0.0055	0.414
YDL164C	CDC9-1	YKL034W	TUL1	0.0047	0.441
YDL164C	CDC9-1	YKL038W	RGT1	0.0068	0.442
YDL164C	CDC9-1	YKL039W	PTM1	0.0516	0.144
YDL164C	CDC9-1	YKL040C	NFU1	-0.0228	0.234
YDL164C	CDC9-1	YKL041W	VPS24	-0.0647	0.189
YDL164C	CDC9-1	YKL043W	PHD1	-0.033	0.26
YDL164C	CDC9-1	YKL044W	YKL044W	-0.266	0.00795
YDL164C	CDC9-1	YKL046C	DCW1	-0.023	0.389
YDL164C	CDC9-1	YKL047W	YKL047W	-0.0957	0.142
YDL164C	CDC9-1	YKL048C	ELM1	-0.0063	0.475
YDL164C	CDC9-1	YKL050C	YKL050C	0.1248	0.0246
YDL164C	CDC9-1	YKL051W	SFK1	-0.0062	0.444
YDL164C	CDC9-1	YKL053C-A	MDM35	-0.1101	0.0967
YDL164C	CDC9-1	YKL055C	OAR1	-0.0331	0.365
YDL164C	CDC9-1	YKL056C	TMA19	0.0168	0.332
YDL164C	CDC9-1	YKL061W	BLI1	0.0361	0.346
YDL164C	CDC9-1	YKL062W	MSN4	-0.0744	0.188
YDL164C	CDC9-1	YKL063C	YKL063C	-0.028	0.405
YDL164C	CDC9-1	YKL064W	MNR2	-0.1545	0.0368
YDL164C	CDC9-1	YKL065C	YET1	0.0248	0.153
YDL164C	CDC9-1	YKL066W	YKL066W	-0.0483	0.0947
YDL164C	CDC9-1	YKL067W	YNK1	-0.0366	0.227
YDL164C	CDC9-1	YKL068W	NUP100	-0.0209	0.346
YDL164C	CDC9-1	YKL069W	YKL069W	0.1008	0.0741
YDL164C	CDC9-1	YKL070W	YKL070W	0.0077	0.423
YDL164C	CDC9-1	YKL071W	YKL071W	-0.0231	0.246
YDL164C	CDC9-1	YKL072W	STB6	0.0138	0.232
YDL164C	CDC9-1	YKL074C	MUD2	0.0871	0.158
YDL164C	CDC9-1	YKL075C	YKL075C	0.0224	0.359
YDL164C	CDC9-1	YKL076C	YKL076C	0.0183	0.283
YDL164C	CDC9-1	YKL077W	YKL077W	-0.0081	0.117
YDL164C	CDC9-1	YKL079W	SMY1	-0.0431	0.185
YDL164C	CDC9-1	YKL081W	TEF4	0.0566	0.0269
YDL164C	CDC9-1	YKL084W	HOT13	-0.0558	0.000123
YDL164C	CDC9-1	YKL085W	MDH1	-0.0144	0.201
YDL164C	CDC9-1	YKL086W	SRX1	-0.0012	0.491
YDL164C	CDC9-1	YKL087C	CYT2	-0.0664	0.00938
YDL164C	CDC9-1	YKL090W	CUE2	-0.0059	0.448
YDL164C	CDC9-1	YKL091C	YKL091C	-0.0541	0.263
YDL164C	CDC9-1	YKL092C	BUD2	0.0465	0.0668
YDL164C	CDC9-1	YKL093W	MBR1	0.0235	0.26
YDL164C	CDC9-1	YKL094W	YJU3	-0.0174	0.403
YDL164C	CDC9-1	YKL096W-A	CWP2	0.0437	0.148
YDL164C	CDC9-1	YKL096W	CWP1	-0.0394	0.281
YDL164C	CDC9-1	YKL097C	YKL097C	-0.0231	0.0374
YDL164C	CDC9-1	YKL098W	MTC2	-0.0063	0.407
YDL164C	CDC9-1	YKL100C	YKL100C	-0.027	0.155
YDL164C	CDC9-1	YKL101W	HSL1	-0.0538	0.128
YDL164C	CDC9-1	YKL102C	YKL102C	-0.0387	0.251
YDL164C	CDC9-1	YKL103C	LAP4	0.0017	0.469
YDL164C	CDC9-1	YKL105C	YKL105C	-0.0104	0.0986
YDL164C	CDC9-1	YKL106W	AAT1	-0.0526	0.23
YDL164C	CDC9-1	YKL107W	YKL107W	0.0377	0.0512
YDL164C	CDC9-1	YKL109W	HAP4	0.0106	0.321
YDL164C	CDC9-1	YKL110C	KTI12	0.0142	0.115
YDL164C	CDC9-1	YKL113C	RAD27	0.0501	0.178
YDL164C	CDC9-1	YKL114C	APN1	0.0199	0.152
YDL164C	CDC9-1	YKL115C	YKL115C	-0.0082	0.388
YDL164C	CDC9-1	YKL116C	PRR1	0.0534	0.169
YDL164C	CDC9-1	YKL117W	SBA1	-0.0141	0.224
YDL164C	CDC9-1	YKL120W	OAC1	0.0104	0.404
YDL164C	CDC9-1	YKL121W	DGR2	0.0083	0.411
YDL164C	CDC9-1	YKL123W	YKL123W	0.0114	0.287
YDL164C	CDC9-1	YKL124W	SSH4	0.0757	0.0106
YDL164C	CDC9-1	YKL127W	PGM1	0.0991	0.00144
YDL164C	CDC9-1	YKL128C	PMU1	-0.0271	1.39e-15
YDL164C	CDC9-1	YKL129C	MYO3	-0.0232	0.349
YDL164C	CDC9-1	YKL130C	SHE2	0.0145	0.394
YDL164C	CDC9-1	YKL131W	YKL131W	-0.0047	0.461
YDL164C	CDC9-1	YKL132C	RMA1	0.0211	0.199
YDL164C	CDC9-1	YKL133C	YKL133C	0.0016	0.46
YDL164C	CDC9-1	YKL136W	YKL136W	0.0225	0.101
YDL164C	CDC9-1	YKL137W	CMC1	-0.0021	0.483
YDL164C	CDC9-1	YKL140W	TGL1	-0.0086	0.417
YDL164C	CDC9-1	YKL142W	MRP8	0.0499	0.049
YDL164C	CDC9-1	YKL146W	AVT3	-0.0063	0.427
YDL164C	CDC9-1	YKL147C	YKL147C	0.0048	0.449
YDL164C	CDC9-1	YKL148C	SDH1	0.0466	0.222
YDL164C	CDC9-1	YKL149C	DBR1	0.0227	0.335
YDL164C	CDC9-1	YKL150W	MCR1	-0.0196	0.423
YDL164C	CDC9-1	YKL151C	YKL151C	0.051	0.242
YDL164C	CDC9-1	YKL156W	RPS27A	0.0549	0.00113
YDL164C	CDC9-1	YKL157W	APE2	-0.0047	0.467
YDL164C	CDC9-1	YKL158W	YKL158W	0.0426	0.327
YDL164C	CDC9-1	YKL159C	RCN1	0.0231	0.393
YDL164C	CDC9-1	YKL160W	ELF1	0.004	0.476
YDL164C	CDC9-1	YKL161C	KDX1	0.0234	0.224
YDL164C	CDC9-1	YKL162C	YKL162C	-0.0056	0.448
YDL164C	CDC9-1	YKL163W	PIR3	-0.0318	0.193
YDL164C	CDC9-1	YKL164C	PIR1	0.0083	0.445
YDL164C	CDC9-1	YKL166C	TPK3	-0.0176	0.38
YDL164C	CDC9-1	YKL167C	MRP49	0.0471	0.237
YDL164C	CDC9-1	YKL168C	KKQ8	-0.286	0.00648
YDL164C	CDC9-1	YKL171W	NNK1	-0.2613	0.00193
YDL164C	CDC9-1	YKL174C	TPO5	-0.0548	0.303
YDL164C	CDC9-1	YKL175W	ZRT3	0.0118	0.332
YDL164C	CDC9-1	YKL176C	LST4	-0.0547	0.199
YDL164C	CDC9-1	YKL177W	YKL177W	-0.0178	0.267
YDL164C	CDC9-1	YKL178C	STE3	-0.0046	0.478
YDL164C	CDC9-1	YKL179C	COY1	-0.0472	0.21
YDL164C	CDC9-1	YKL183W	LOT5	0.0016	0.49
YDL164C	CDC9-1	YKL184W	SPE1	-0.2058	0.0159
YDL164C	CDC9-1	YKL185W	ASH1	-0.037	2.2e-06
YDL164C	CDC9-1	YKL187C	YKL187C	-0.0198	0.271
YDL164C	CDC9-1	YKL188C	PXA2	-0.2491	0.0185
YDL164C	CDC9-1	YKL190W	CNB1	-0.129	0.0923
YDL164C	CDC9-1	YKL191W	DPH2	-0.0274	0.292
YDL164C	CDC9-1	YKL197C	PEX1	0.0034	0.468
YDL164C	CDC9-1	YKL198C	PTK1	-0.0135	0.222
YDL164C	CDC9-1	YKL199C	YKL199C	0.01	0.225
YDL164C	CDC9-1	YKL200C	YKL200C	0.0366	0.00371
YDL164C	CDC9-1	YKL201C	MNN4	0.0186	0.0116
YDL164C	CDC9-1	YKL202W	YKL202W	-0.0403	0.172
YDL164C	CDC9-1	YKL205W	LOS1	-0.0224	0.282
YDL164C	CDC9-1	YKL206C	ADD66	-0.0287	0.32
YDL164C	CDC9-1	YKL207W	EMC3	0.0111	0.3
YDL164C	CDC9-1	YKL208W	CBT1	-0.0385	0.0458
YDL164C	CDC9-1	YKL211C	TRP3	-0.0331	0.00255
YDL164C	CDC9-1	YKL212W	SAC1	-0.014	0.416
YDL164C	CDC9-1	YKL213C	DOA1	-0.0538	4.74e-05
YDL164C	CDC9-1	YKL214C	YRA2	-0.0068	0.412
YDL164C	CDC9-1	YKL215C	OXP1	0.0298	0.272
YDL164C	CDC9-1	YKL216W	URA1	-0.0123	0.342
YDL164C	CDC9-1	YKL217W	JEN1	0.0014	0.479
YDL164C	CDC9-1	YKL218C	SRY1	-0.0116	0.396
YDL164C	CDC9-1	YKL220C	FRE2	-0.0032	0.472
YDL164C	CDC9-1	YKL221W	MCH2	0.008	0.0354
YDL164C	CDC9-1	YKL222C	YKL222C	0.0045	0.436
YDL164C	CDC9-1	YKR003W	OSH6	-0.0196	0.0882
YDL164C	CDC9-1	YKR005C	YKR005C	-0.034	0.166
YDL164C	CDC9-1	YKR007W	MEH1	-0.04	0.000268
YDL164C	CDC9-1	YKR009C	FOX2	0.0018	0.477
YDL164C	CDC9-1	YKR010C	TOF2	0.0145	0.36
YDL164C	CDC9-1	YKR011C	YKR011C	-0.0186	0.197
YDL164C	CDC9-1	YKR012C	YKR012C	0.0319	0.268
YDL164C	CDC9-1	YKR013W	PRY2	-0.0704	5.67e-08
YDL164C	CDC9-1	YKR014C	YPT52	-0.0036	0.473
YDL164C	CDC9-1	YKR015C	YKR015C	-0.0109	0.405
YDL164C	CDC9-1	YKR016W	FCJ1	0.0063	0.25
YDL164C	CDC9-1	YKR017C	YKR017C	-0.0618	0.132
YDL164C	CDC9-1	YKR018C	YKR018C	-0.0039	0.391
YDL164C	CDC9-1	YKR019C	IRS4	-0.0171	0.285
YDL164C	CDC9-1	YKR020W	VPS51	0.1124	0.0124
YDL164C	CDC9-1	YKR021W	ALY1	0.0364	0.0501
YDL164C	CDC9-1	YKR023W	YKR023W	0.0132	0.409
YDL164C	CDC9-1	YKR024C	DBP7	-0.0339	0.396
YDL164C	CDC9-1	YKR026C	GCN3	0.0038	0.432
YDL164C	CDC9-1	YKR027W	BCH2	-0.0108	0.377
YDL164C	CDC9-1	YKR028W	SAP190	0.0389	0.0103
YDL164C	CDC9-1	YKR029C	SET3	0.0147	0.286
YDL164C	CDC9-1	YKR030W	GMH1	0.0174	0.39
YDL164C	CDC9-1	YKR031C	SPO14	0.0097	0.343
YDL164C	CDC9-1	YKR032W	YKR032W	-0.0147	0.33
YDL164C	CDC9-1	YKR033C	YKR033C	0.0147	0.379
YDL164C	CDC9-1	YKR034W	DAL80	-0.01	0.433
YDL164C	CDC9-1	YKR035C	YKR035C	-0.0389	0.217
YDL164C	CDC9-1	YKR035W-A	DID2	-0.1598	0.0549
YDL164C	CDC9-1	YKR036C	CAF4	0.0227	0.369
YDL164C	CDC9-1	YKR039W	GAP1	0.0188	0.398
YDL164C	CDC9-1	YKR040C	YKR040C	0.0389	0.000479
YDL164C	CDC9-1	YKR041W	YKR041W	-0.0065	0.427
YDL164C	CDC9-1	YKR042W	UTH1	0.0205	0.4
YDL164C	CDC9-1	YKR043C	SHB17	0.0249	0.33
YDL164C	CDC9-1	YKR044W	UIP5	0.0049	0.477
YDL164C	CDC9-1	YKR045C	YKR045C	-0.02	0.399
YDL164C	CDC9-1	YKR046C	PET10	0.1182	0.0646
YDL164C	CDC9-1	YKR047W	YKR047W	0.0132	0.419
YDL164C	CDC9-1	YKR048C	NAP1	-0.093	0.0274
YDL164C	CDC9-1	YKR049C	FMP46	-0.6638	3.7e-20
YDL164C	CDC9-1	YKR050W	TRK2	0.0319	0.358
YDL164C	CDC9-1	YKR051W	YKR051W	-0.0028	0.488
YDL164C	CDC9-1	YKR052C	MRS4	-0.0523	0.239
YDL164C	CDC9-1	YKR053C	YSR3	-0.0828	0.0127
YDL164C	CDC9-1	YKR054C	DYN1	0.0131	0.239
YDL164C	CDC9-1	YKR055W	RHO4	-0.0234	0.314
YDL164C	CDC9-1	YKR056W	TRM2	0.0258	0.341
YDL164C	CDC9-1	YKR057W	RPS21A	0.0103	0.455
YDL164C	CDC9-1	YKR058W	GLG1	-0.0359	0.211
YDL164C	CDC9-1	YKR059W	TIF1	0.0043	0.00807
YDL164C	CDC9-1	YKR060W	UTP30	0.1552	0.0216
YDL164C	CDC9-1	YKR061W	KTR2	-0.0033	0.394
YDL164C	CDC9-1	YKR064W	OAF3	0.0033	0.447
YDL164C	CDC9-1	YKR065C	PAM17	-0.024	0.0636
YDL164C	CDC9-1	YKR066C	CCP1	-0.0318	0.034
YDL164C	CDC9-1	YKR067W	GPT2	-0.0266	0.0473
YDL164C	CDC9-1	YKR069W	MET1	0.0113	0.302
YDL164C	CDC9-1	YKR070W	YKR070W	0.0104	0.354
YDL164C	CDC9-1	YKR072C	SIS2	-0.0073	0.339
YDL164C	CDC9-1	YKR074W	AIM29	-0.0135	0.242
YDL164C	CDC9-1	YKR076W	ECM4	0.0036	0.479
YDL164C	CDC9-1	YKR077W	MSA2	-0.0325	0.359
YDL164C	CDC9-1	YKR078W	YKR078W	-0.015	0.326
YDL164C	CDC9-1	YKR080W	MTD1	0.0721	0.0473
YDL164C	CDC9-1	YKR082W	NUP133	0.0024	0.485
YDL164C	CDC9-1	YKR084C	HBS1	0.0284	0.128
YDL164C	CDC9-1	YKR087C	OMA1	-0.0268	0.0224
YDL164C	CDC9-1	YKR088C	TVP38	0.0197	0.305
YDL164C	CDC9-1	YKR089C	TGL4	-0.0015	0.482
YDL164C	CDC9-1	YKR090W	PXL1	0.0476	0.131
YDL164C	CDC9-1	YKR091W	SRL3	-0.0033	0.459
YDL164C	CDC9-1	YKR092C	SRP40	-0.0058	0.458
YDL164C	CDC9-1	YKR093W	PTR2	0.0158	0.265
YDL164C	CDC9-1	YKR094C	RPL40B	0.0007	0.496
YDL164C	CDC9-1	YKR095W	MLP1	-0.0117	0.414
YDL164C	CDC9-1	YKR096W	YKR096W	0.0058	0.422
YDL164C	CDC9-1	YKR097W	PCK1	0.0727	0.116
YDL164C	CDC9-1	YKR098C	UBP11	-0.0004	0.497
YDL164C	CDC9-1	YKR099W	BAS1	0.0131	0.35
YDL164C	CDC9-1	YKR100C	SKG1	-0.0367	0.205
YDL164C	CDC9-1	YKR102W	FLO10	0.043	0.038
YDL164C	CDC9-1	YKR103W	NFT1	0.0159	0.352
YDL164C	CDC9-1	YKR104W	YKR104W	-0.0233	0.317
YDL164C	CDC9-1	YKR105C	VBA5	-0.0469	0.106
YDL164C	CDC9-1	YKR106W	GEX2	-0.027	0.156
YDL164C	CDC9-1	YLL001W	DNM1	-0.0671	0.187
YDL164C	CDC9-1	YLL002W	RTT109	0.0913	0.0904
YDL164C	CDC9-1	YLL005C	SPO75	0.0286	0.291
YDL164C	CDC9-1	YLL006W	MMM1	0.0542	0.164
YDL164C	CDC9-1	YLL010C	PSR1	0.0593	0.0806
YDL164C	CDC9-1	YLL012W	YEH1	0.0083	0.426
YDL164C	CDC9-1	YLL013C	PUF3	0.0433	0.0446
YDL164C	CDC9-1	YLL014W	EMC6	-0.0211	0.327
YDL164C	CDC9-1	YLL015W	BPT1	0.0554	0.149
YDL164C	CDC9-1	YLL016W	SDC25	0.0337	0.277
YDL164C	CDC9-1	YLL017W	YLL017W	0.0288	0.246
YDL164C	CDC9-1	YLL019C	KNS1	0.0176	0.0657
YDL164C	CDC9-1	YLL020C	YLL020C	-0.0291	7.32e-06
YDL164C	CDC9-1	YLL021W	SPA2	-0.0469	0.0232
YDL164C	CDC9-1	YLL023C	POM33	0.0418	0.0731
YDL164C	CDC9-1	YLL024C	SSA2	0.0249	0.331
[truncated: 27,131 more rows]
