# Supplementary material for: Unligated Okazaki Fragments Induce PCNA Ubiquitination and a Requirement for Rad59-Dependent Replication Fork Progression
Source: PLoS One. 2013 Jun 18;8(6):e66379. doi: 10.1371/journal.pone.0066379 (PMC3688925; doi:10.1371/journal.pone.0066379)
Supplement: Table S3 — Genetic interactions with cdc9-1 mutants. Negative and positive genetic interactions with cdc9-1 were included only if the epsilon scores were either below −0.09 or larger than 0.09 and p-values were below 0.15. (XLSX) [file pone.0066379.s010.xlsx]

## Sheet: CDC9_SGA_scored
Query systematic name	Query standard name	Array systematic name	Array standard name	Epsilon score	p-value
YDL164C	CDC9-1	YKR049C	FMP46	-0.6638	3.7e-20
YDL164C	CDC9-1	YOL002C	IZH2	-0.5145	2.34e-12
YDL164C	CDC9-1	YMR031W-A	YMR031W-A	-0.4117	0.0145
YDL164C	CDC9-1	YJR100C	AIM25	-0.3881	0.000138
YDL164C	CDC9-1	YGL235W	YGL235W	-0.355	0.000629
YDL164C	CDC9-1	YJR011C	YJR011C	-0.3445	0.000277
YDL164C	CDC9-1	YDR156W	RPA14	-0.3395	9.72e-08
YDL164C	CDC9-1	YLR184W	YLR184W	-0.3257	0.000711
YDL164C	CDC9-1	YMR026C	PEX12	-0.3203	0.000121
YDL164C	CDC9-1	YBR215W	HPC2	-0.311	0.000995
YDL164C	CDC9-1	YKL168C	KKQ8	-0.286	0.00648
YDL164C	CDC9-1	YJL101C	GSH1	-0.2726	0.000295
YDL164C	CDC9-1	YKL044W	YKL044W	-0.266	0.00795
YDL164C	CDC9-1	YKL171W	NNK1	-0.2613	0.00193
YDL164C	CDC9-1	YKL188C	PXA2	-0.2491	0.0185
YDL164C	CDC9-1	YML047C	PRM6	-0.2486	4.66e-07
YDL164C	CDC9-1	YIL161W	YIL161W	-0.2479	5.16e-05
YDL164C	CDC9-1	YLR227C	ADY4	-0.2436	0.00115
YDL164C	CDC9-1	YMR244C-A	YMR244C-A	-0.2435	0.00249
YDL164C	CDC9-1	YFR040W	SAP155	-0.2391	0.00197
YDL164C	CDC9-1	YNL013C	YNL013C	-0.2309	0.0055
YDL164C	CDC9-1	YGR270W	YTA7	-0.2281	0.000479
YDL164C	CDC9-1	YML041C	VPS71	-0.2076	0.0158
YDL164C	CDC9-1	YHR180W	YHR180W	-0.2066	0
YDL164C	CDC9-1	YKL184W	SPE1	-0.2058	0.0159
YDL164C	CDC9-1	YMR029C	FAR8	-0.2015	0.0137
YDL164C	CDC9-1	YPL022W	RAD1	-0.1954	0.131
YDL164C	CDC9-1	YML090W	YML090W	-0.1902	0.00334
YDL164C	CDC9-1	YGL045W	RIM8	-0.1897	0.0327
YDL164C	CDC9-1	YCR102C	YCR102C	-0.1881	5.83e-32
YDL164C	CDC9-1	YML042W	CAT2	-0.1856	0.0257
YDL164C	CDC9-1	YIR001C	SGN1	-0.1809	0.0565
YDL164C	CDC9-1	YLR122C	YLR122C	-0.1744	0.0145
YDL164C	CDC9-1	YLL043W	FPS1	-0.1705	0.0709
YDL164C	CDC9-1	YMR241W	YHM2	-0.1704	0.0263
YDL164C	CDC9-1	YGR281W	YOR1	-0.169	0.00223
YDL164C	CDC9-1	YML051W	GAL80	-0.1679	0.0192
YDL164C	CDC9-1	YGR231C	PHB2	-0.1643	0.013
YDL164C	CDC9-1	YKR035W-A	DID2	-0.1598	0.0549
YDL164C	CDC9-1	YDL013W	HEX3	-0.1593	0.052
YDL164C	CDC9-1	YNL111C	CYB5	-0.1582	0.00753
YDL164C	CDC9-1	YDR532C	KRE28	-0.1573	4.68e-05
YDL164C	CDC9-1	YMR030W	RSF1	-0.1548	0.14
YDL164C	CDC9-1	YJL110C	GZF3	-0.1545	0.0838
YDL164C	CDC9-1	YKL064W	MNR2	-0.1545	0.0368
YDL164C	CDC9-1	YJR099W	YUH1	-0.1527	0.098
YDL164C	CDC9-1	YPR151C	SUE1	-0.1476	0.0533
YDL164C	CDC9-1	YMR016C	SOK2	-0.1469	0.0538
YDL164C	CDC9-1	YDR274C	YDR274C	-0.1451	0.000308
YDL164C	CDC9-1	YBR231C	SWC5	-0.145	2.69e-05
YDL164C	CDC9-1	YIL168W	YIL168W	-0.1434	0.06
YDL164C	CDC9-1	YER162C	RAD4	-0.1431	0.13
YDL164C	CDC9-1	YLR056W	ERG3	-0.1429	0.0674
YDL164C	CDC9-1	YHR081W	LRP1	-0.1419	0.00955
YDL164C	CDC9-1	YBL051C	PIN4	-0.1417	0.000245
YDL164C	CDC9-1	YJL112W	MDV1	-0.1406	0.118
YDL164C	CDC9-1	YAR029W	YAR029W	-0.1401	0.0809
YDL164C	CDC9-1	YJL216C	IMA5	-0.1388	0.0679
YDL164C	CDC9-1	YIR003W	AIM21	-0.1385	0.106
YDL164C	CDC9-1	YJL188C	YJL188C	-0.1381	0.132
YDL164C	CDC9-1	YAR027W	UIP3	-0.138	0.00268
YDL164C	CDC9-1	YCL002C	YCL002C	-0.1358	0.0178
YDL164C	CDC9-1	YDR290W	YDR290W	-0.1342	0.0341
YDL164C	CDC9-1	YOL044W	PEX15	-0.1313	0.0185
YDL164C	CDC9-1	YJL198W	PHO90	-0.1305	0.126
YDL164C	CDC9-1	YMR224C	MRE11	-0.1301	0.0919
YDL164C	CDC9-1	YDR359C	VID21	-0.129	0.000117
YDL164C	CDC9-1	YKL190W	CNB1	-0.129	0.0923
YDL164C	CDC9-1	YNL071W	LAT1	-0.1287	0.035
YDL164C	CDC9-1	YGL031C	RPL24A	-0.1286	0.000152
YDL164C	CDC9-1	YLR415C	YLR415C	-0.1281	0.0406
YDL164C	CDC9-1	YMR158W-A	YMR158W-A	-0.1242	0.0918
YDL164C	CDC9-1	YLR287C-A	RPS30A	-0.1236	0.00303
YDL164C	CDC9-1	YHR143W	DSE2	-0.1224	0.00411
YDL164C	CDC9-1	YGR143W	SKN1	-0.1223	0.00111
YDL164C	CDC9-1	YNL032W	SIW14	-0.1202	0.0392
YDL164C	CDC9-1	YLR061W	RPL22A	-0.1191	0.0473
YDL164C	CDC9-1	YNL119W	NCS2	-0.119	0.0517
YDL164C	CDC9-1	YDR395W	SXM1	-0.1174	0.0452
YDL164C	CDC9-1	YBR103W	SIF2	-0.1145	0.000109
YDL164C	CDC9-1	YMR048W	CSM3	-0.113	0.0684
YDL164C	CDC9-1	YGL125W	MET13	-0.1127	4.35e-12
YDL164C	CDC9-1	YHR189W	PTH1	-0.1126	1.65e-05
YDL164C	CDC9-1	YJL093C	TOK1	-0.1117	0.0052
YDL164C	CDC9-1	YNL098C	RAS2	-0.1112	0.132
YDL164C	CDC9-1	YGL046W	YGL046W	-0.1101	0.0815
YDL164C	CDC9-1	YKL053C-A	MDM35	-0.1101	0.0967
YDL164C	CDC9-1	YOR196C	LIP5	-0.109	0.119
YDL164C	CDC9-1	YOL006C	TOP1	-0.1073	0.0172
YDL164C	CDC9-1	YPL008W	CHL1	-0.1072	0.00369
YDL164C	CDC9-1	YMR132C	JLP2	-0.1062	0.064
YDL164C	CDC9-1	YCR033W	SNT1	-0.1058	2.1e-06
YDL164C	CDC9-1	YPL239W	YAR1	-0.1039	0.000272
YDL164C	CDC9-1	YLR143W	YLR143W	-0.1032	0.134
YDL164C	CDC9-1	YDR056C	YDR056C	-0.1029	0.104
YDL164C	CDC9-1	YPL069C	BTS1	-0.1021	1.2e-12
YDL164C	CDC9-1	YDR217C	RAD9	-0.1015	0.0981
YDL164C	CDC9-1	YNL037C	IDH1	-0.1006	0.00097
YDL164C	CDC9-1	YOR183W	FYV12	-0.1005	0.0254
YDL164C	CDC9-1	YOR043W	WHI2	-0.1004	0.00194
YDL164C	CDC9-1	YPR065W	ROX1	-0.1003	0.00627
YDL164C	CDC9-1	YMR044W	IOC4	-0.0996	0.0891
YDL164C	CDC9-1	YDR024W	YDR024W	-0.0978	0.0139
YDL164C	CDC9-1	YPR078C	YPR078C	-0.0976	0.146
YDL164C	CDC9-1	YMR126C	DLT1	-0.0973	0.00481
YDL164C	CDC9-1	YPL152W	RRD2	-0.096	0.116
YDL164C	CDC9-1	YLR205C	HMX1	-0.0958	1.35e-05
YDL164C	CDC9-1	YKL047W	YKL047W	-0.0957	0.142
YDL164C	CDC9-1	YPR141C	KAR3	-0.0948	0.12
YDL164C	CDC9-1	YDR493W	MZM1	-0.0947	0.0912
YDL164C	CDC9-1	YCL036W	GFD2	-0.0946	0.00117
YDL164C	CDC9-1	YDL059C	RAD59	-0.0939	1.39e-21
YDL164C	CDC9-1	YOR291W	YPK9	-0.0938	0.0918
YDL164C	CDC9-1	YMR065W	KAR5	-0.0931	0.00992
YDL164C	CDC9-1	YKR048C	NAP1	-0.093	0.0274
YDL164C	CDC9-1	YOR221C	MCT1	-0.093	0.00773
YDL164C	CDC9-1	YNL091W	NST1	-0.0909	1.06e-06
YDL164C	CDC9-1	YPR024W	YME1	-0.0904	0.0807
YDL164C	CDC9-1	YJR040W	GEF1	0.0906	0.0177
YDL164C	CDC9-1	YGR232W	NAS6	0.0909	1.71e-52
YDL164C	CDC9-1	YGL057C	GEP7	0.0911	0.125
YDL164C	CDC9-1	YLL002W	RTT109	0.0913	0.0904
YDL164C	CDC9-1	YLR165C	PUS5	0.0916	0.0127
YDL164C	CDC9-1	YLR174W	IDP2	0.092	0.0318
YDL164C	CDC9-1	YLR283W	YLR283W	0.0924	0.119
YDL164C	CDC9-1	YDR159W	SAC3	0.0925	0.128
YDL164C	CDC9-1	YFR010W	UBP6	0.0928	0.0654
YDL164C	CDC9-1	YLR239C	LIP2	0.0929	0.0526
YDL164C	CDC9-1	YER178W	PDA1	0.0936	0.0675
YDL164C	CDC9-1	YLR332W	MID2	0.0937	0.000161
YDL164C	CDC9-1	YAL054C	ACS1	0.094	0.000368
YDL164C	CDC9-1	YDR276C	PMP3	0.0945	0.000768
YDL164C	CDC9-1	YHR012W	VPS29	0.0951	0.117
YDL164C	CDC9-1	YPR018W	RLF2	0.0955	0.0199
YDL164C	CDC9-1	YGL152C	YGL152C	0.0958	0.000519
YDL164C	CDC9-1	YLR072W	YLR072W	0.096	0.0821
YDL164C	CDC9-1	YPL247C	YPL247C	0.0983	0.0292
YDL164C	CDC9-1	YKL127W	PGM1	0.0991	0.00144
YDL164C	CDC9-1	YNL147W	LSM7	0.1001	0.108
YDL164C	CDC9-1	YFR008W	FAR7	0.1003	0.0291
YDL164C	CDC9-1	YLR200W	YKE2	0.1006	0.128
YDL164C	CDC9-1	YIL122W	POG1	0.1007	4.27e-06
YDL164C	CDC9-1	YKL069W	YKL069W	0.1008	0.0741
YDL164C	CDC9-1	YNR049C	MSO1	0.101	0.0988
YDL164C	CDC9-1	YGL019W	CKB1	0.1011	7.4e-26
YDL164C	CDC9-1	YDR265W	PEX10	0.1012	0.0381
YDL164C	CDC9-1	YDR447C	RPS17B	0.1031	0.00229
YDL164C	CDC9-1	YJR014W	TMA22	0.1041	8.23e-13
YDL164C	CDC9-1	YGL149W	YGL149W	0.1047	0.000781
YDL164C	CDC9-1	YHR111W	UBA4	0.1084	0.00121
YDL164C	CDC9-1	YBR138C	YBR138C	0.1089	0.0675
YDL164C	CDC9-1	YBR195C	MSI1	0.1098	2.76e-54
YDL164C	CDC9-1	YJL120W	YJL120W	0.1099	0.0314
YDL164C	CDC9-1	YGL153W	PEX14	0.1102	7.56e-19
YDL164C	CDC9-1	YMR201C	RAD14	0.1123	0.0555
YDL164C	CDC9-1	YKR020W	VPS51	0.1124	0.0124
YDL164C	CDC9-1	YIL036W	CST6	0.1129	0.00852
YDL164C	CDC9-1	YHL034C	SBP1	0.113	0.00012
YDL164C	CDC9-1	YGL236C	MTO1	0.1143	0.0605
YDL164C	CDC9-1	YJR033C	RAV1	0.1148	0.129
YDL164C	CDC9-1	YNL097C	PHO23	0.1153	0.0121
YDL164C	CDC9-1	YGR133W	PEX4	0.1156	0.0131
YDL164C	CDC9-1	YNL056W	OCA2	0.116	0.0222
YDL164C	CDC9-1	YOL053W	AIM39	0.117	0.101
YDL164C	CDC9-1	YMR015C	ERG5	0.1179	4.64e-09
YDL164C	CDC9-1	YKR046C	PET10	0.1182	0.0646
YDL164C	CDC9-1	YFR049W	YMR31	0.1189	0.000224
YDL164C	CDC9-1	YHR041C	SRB2	0.1189	0.0542
YDL164C	CDC9-1	YHR132C	ECM14	0.1196	0.00354
YDL164C	CDC9-1	YGL180W	ATG1	0.1203	1.86e-06
YDL164C	CDC9-1	YLR289W	GUF1	0.1205	0.0799
YDL164C	CDC9-1	YKL050C	YKL050C	0.1248	0.0246
YDL164C	CDC9-1	YLR124W	YLR124W	0.1251	0.0586
YDL164C	CDC9-1	YML033W	YML033W	0.128	0.00386
YDL164C	CDC9-1	YLR386W	VAC14	0.1285	0.0519
YDL164C	CDC9-1	YGR200C	ELP2	0.1287	0.00209
YDL164C	CDC9-1	YBR118W	TEF2	0.1292	6.94e-05
YDL164C	CDC9-1	YHR031C	RRM3	0.1297	0.00022
YDL164C	CDC9-1	YHR067W	HTD2	0.1298	0.0236
YDL164C	CDC9-1	YGL168W	HUR1	0.1302	0.0589
YDL164C	CDC9-1	YKL009W	MRT4	0.1308	0.012
YDL164C	CDC9-1	YGL056C	SDS23	0.1326	0.0607
YDL164C	CDC9-1	YNL127W	FAR11	0.1367	0.0012
YDL164C	CDC9-1	YGL054C	ERV14	0.1387	0.0259
YDL164C	CDC9-1	YBL104C	SEA4	0.139	0.00145
YDL164C	CDC9-1	YDR393W	SHE9	0.139	0.00124
YDL164C	CDC9-1	YIL017C	VID28	0.1392	2.28e-10
YDL164C	CDC9-1	YGL237C	HAP2	0.1407	0.0289
YDL164C	CDC9-1	YGL173C	KEM1	0.1417	0.0366
YDL164C	CDC9-1	YJL060W	BNA3	0.145	0.0239
YDL164C	CDC9-1	YDR414C	ERD1	0.1479	0.000169
YDL164C	CDC9-1	YLR391W	YLR391W	0.1488	2.07e-05
YDL164C	CDC9-1	YGL133W	ITC1	0.1497	0.000507
YDL164C	CDC9-1	YLR190W	MMR1	0.1516	0.0334
YDL164C	CDC9-1	YKR060W	UTP30	0.1552	0.0216
YDL164C	CDC9-1	YGL024W	YGL024W	0.1559	2.99e-05
YDL164C	CDC9-1	YLR290C	YLR290C	0.1602	0.0568
YDL164C	CDC9-1	YNR041C	COQ2	0.1625	0.00444
YDL164C	CDC9-1	YGL043W	DST1	0.1642	0.000597
YDL164C	CDC9-1	YBR095C	RXT2	0.1651	0.00229
YDL164C	CDC9-1	YER072W	VTC1	0.1707	2.51e-09
YDL164C	CDC9-1	YLR182W	SWI6	0.1728	0.12
YDL164C	CDC9-1	YLR410W	VIP1	0.1835	0.00997
YDL164C	CDC9-1	YBR105C	VID24	0.1902	0.00479
YDL164C	CDC9-1	YJL177W	RPL17B	0.1919	0.0411
YDL164C	CDC9-1	YHR193C	EGD2	0.1924	0.0164
YDL164C	CDC9-1	YAR002W	NUP60	0.2052	1.67e-44
YDL164C	CDC9-1	YHR008C	SOD2	0.2174	4.11e-15
YDL164C	CDC9-1	YLR191W	PEX13	0.221	9.14e-20
YDL164C	CDC9-1	YDR148C	KGD2	0.2613	8.11e-28
YDL164C	CDC9-1	YPR066W	UBA3	0.2859	1.19e-10
